# Supplementary material for: Urban centre green metrics in Great Britain: A geospatial and socioecological study
Source: PLoS One. 2022 Nov 23;17(11):e0276962. doi: 10.1371/journal.pone.0276962 (PMC9683550; doi:10.1371/journal.pone.0276962)
Supplement: S1 Data — (ZIP) [file pone.0276962.s003.zip]

Archive with 14 entries (13 files):
- Data/
- Data/.Rhistory
- Data/PCA_component.xlsx
- __MACOSX/Data/._PCA_component.xlsx
- Data/.DS_Store
- __MACOSX/Data/._.DS_Store
- Data/Urban centres data.xlsx
- __MACOSX/Data/._Urban centres data.xlsx
- Data/For_Z_scores.xlsx
- __MACOSX/Data/._For_Z_scores.xlsx
- Data/Urban centres Bump Chart v2.xlsb
- __MACOSX/Data/._Urban centres Bump Chart v2.xlsb
- Data/NDVI_mean_1km_CC.xlsx
- __MACOSX/Data/._NDVI_mean_1km_CC.xlsx
