# Supplementary material for: Urban centre green metrics in Great Britain: A geospatial and socioecological study
Source: PLoS One. 2022 Nov 23;17(11):e0276962. doi: 10.1371/journal.pone.0276962 (PMC9683550; doi:10.1371/journal.pone.0276962)
Supplement: S1 Data — (ZIP) [file pone.0276962.s003.zip › Data/PCA_component.xlsx]

## Sheet: Sheet1
City	PCA_comp1	IMD_score
Aberdeen	0.45281
Basildon	-1.21477	17744.6
Basingstoke	0.9199	10527.5
Birmingham Central	-0.71292	25319.5
Bournemouth	1.6491	14820.7
Brighton	-0.35137	16209
Bristol Central	1.86802	19421.7
Bromley (Greater London)	0.80955	11297.5
Cambridge	1.61224	12582.3
Camden Town (Greater London)	1.07375	16763.3
Cardiff Central	-1.18269
Chelmsford	1.01641	10004.4
Chelsea (Greater London, Kensington)	1.56213	17167
Cheltenham	0.66454	11000.9
City of London, London	-0.43074	16265.6
Colchester	0.39529	13956
Coventry	0.38219	19432.1
Crawley	1.10115	16479.7
Croydon (Greater London)	-0.19235	18371.2
Derby	0.517	18953.8
Dundee	-0.20514
Ealing (Greater London)	1.48484	18991.7
Eastbourne	-1.11208	17988.5
Edinburgh Central	-1.10494
Exeter	2.5415	13406
Falkirk	-0.40277
Glasgow Central	-1.44354
High Wycombe	0.05796	8766.29
Huddersfield	-1.12374	19121
Hull	-0.34165	25222.8
Ipswich	-0.3253	19866.9
Islington (Greater London)	2.3061	22490.2
Kingston Upon Thames (Greater London)	-0.57941	9412.29
Leeds Central	-1.43698	18909.3
Leicester	-0.92397	22858
Lincoln	0.10238	20015.9
Liverpool Central	-1.4257	25833.6
Maidstone	-0.30814	13639.6
Manchester Central	-1.18925	26417.8
Marylebone	0.39733	16992.1
Middlesbrough	-1.23704	23729.1
Milton Keynes	0.53159	14351
Motherwell	0.93339
Newcastle Upon Tyne Central	-0.46273	19772.7
Northampton	-0.41096	18085.6
Norwich	0.58678	20374.8
Nottingham Central	-0.48906	24458.5
Oxford	1.10515	13634.8
Peterborough	-0.99142	20859
Plymouth	-0.85733	19859.6
Reading	0.08354	16125.7
Richmond Upon Thames (Greater London)	1.18199	7159.19
Romford (Greater London, Havering)	-0.86046	14036
Sheffield	-1.40803	18742.7
Shepherd's Bush (Greater London, Hammersmith)	0.03637	18643.5
Solihull	-0.51066	12510.3
Southampton	-1.04712	20786.7
Stockport	0.53928	15400.6
Stoke-On-Trent	-0.75041	23797
Sunderland	-0.82183	21993.9
Sutton Coldfield	1.22576	25319.5
Swansea	0.28272
Watford	-0.13964	13265.1
Wigan	-0.24851	18600.5
Woking	-1.02561	8594.72
Worcester	-0.10195	15257.9
Worthing	-1.11918	14282.5
York	1.06864	9092.16

## Sheet: PCA_parallel_plot
city	ndvi_1km	ndvi_cc	trees	osgs	PCA_output	Rank_NDVI_1km	Rank_NDVI_cc	Rank_Tree	Rank_OSGS	Sum_of_ranks	Overall_rank	PCA_Rank
Exeter	0.42	0.15	11.67	0.05	2.5415	14	1	2	2	19	3	1
Islington	0.29	0.14	14.52	0.03	2.3061	48	4	1	9	14	1	2
Bristol	0.3	0.13	10.15	0.04	1.86802	45	5	8	4	17	2	3
Bournemouth	0.57	0.13	10.37	0.03	1.6491	4	5	6	9	20	4	4
Cambridge	0.5	0.15	10.25	0.02	1.61224	8	1	7	14	22	5	5
Chelsea	0.22	0.12	8.68	0.04	1.56213	57	9	18	4	31	6	6
Ealing	0.44	0.12	8.09	0.04	1.48484	11	9	20	4	33	8	7
Sutton Coldfield	0.69	0.15	7.3	0.02	1.22576	1	1	21	14	36	10	8
Richmond	0.43	0.1	11.29	0.02	1.18199	13	14	4	14	32	7	9
Oxford	0.41	0.13	10	0.01	1.10515	18	5	9	33	47	12	10
Crawley	0.56	0.1	5	0.05	1.10115	5	14	38	2	54	16	11
Camden	0.34	0.11	11.49	0.01	1.07375	34	11	3	33	47	12	12
York	0.35	0.11	9.56	0.02	1.06864	31	11	10	14	35	9	13
Chelmsford	0.42	0.09	9	0.03	1.01641	14	16	13	9	38	11	14
Motherwell	0.38	0.13	10.58	0	0.93339	24	5	5	61	71	26	15
Basingstoke	0.49	0.07	4.32	0.06	0.9199	9	26	43	1	70	25	16
Bromley	0.54	0.09	5.53	0.04	0.80955	6	16	33	4	53	15	17
Cheltenham	0.48	0.08	9.07	0.02	0.66454	10	23	12	14	49	14	18
Norwich	0.38	0.11	2.1	0.04	0.58678	24	11	60	4	75	28	19
Stockport	0.31	0.09	9.14	0.01	0.53928	42	16	11	33	60	20	20
Milton Keynes	0.51	0.07	8.92	0.02	0.53159	7	26	15	14	55	17	21
Derby	0.31	0.09	8.97	0.01	0.517	42	16	14	33	63	22	22
Aberdeen	0.33	0.09	8.48	0.01	0.45281	35	16	19	33	68	24	23
Marylebone	0.28	0.06	8.76	0.02	0.39733	50	31	16	14	61	21	24
Colchester	0.42	0.09	6.15	0.02	0.39529	14	16	25	14	55	17	25
Coventry	0.3	0.09	6.05	0.02	0.38219	45	16	28	14	58	19	26
Swansea	0.29	0.05	8.75	0.02	0.28272	48	34	17	14	65	23	27
Lincoln	0.32	0.08	6.67	0.01	0.10238	40	23	24	33	80	31	28
Reading	0.33	0.07	5.5	0.02	0.08354	35	26	34	14	74	27	29
High Wycombe	0.41	0.08	4.44	0.02	0.05796	18	23	42	14	79	30	30
Shepherd’s bus	0.26	0.07	5.14	0.02	0.03637	53	26	36	14	76	29	31
Worcester	0.41	0.06	6.84	0.01	-0.10195	18	31	22	33	86	32	32
Watford	0.37	0.04	4.5	0.03	-0.13964	27	43	40	9	92	35	33
Croydon	0.38	0.06	6.15	0.01	-0.19235	24	31	25	33	89	33	34
Dundee	0.21	0.04	4	0.03	-0.20514	59	43	46	9	98	39	35
Wigan	0.31	0.04	5.56	0.02	-0.24851	42	43	32	14	89	33	36
Maidstone	0.4	0.05	4.24	0.02	-0.30814	22	34	45	14	93	36	37
Ipswich	0.42	0.05	6	0.01	-0.3253	14	34	29	33	96	38	38
Hull	0.2	0.04	6.74	0.01	-0.34165	63	43	23	33	99	40	39
Brighton	0.22	0.05	3.91	0.02	-0.35137	57	34	47	14	95	37	40
Falkirk	0.4	0.07	5.57	0	-0.40277	22	26	31	61	118	47	41
Northampton	0.3	0.04	4.32	0.02	-0.41096	45	43	43	14	100	41	42
City of London	0.16	0.04	6.06	0.01	-0.43074	67	43	27	33	103	43	43
Newcastle	0.37	0.05	3.06	0.02	-0.46273	27	34	52	14	100	41	44
Nottingham	0.37	0.05	4.75	0.01	-0.48906	27	34	39	33	106	44	45
Solihull	0.63	0.04	5.45	0.01	-0.51066	2	43	35	33	111	45	46
Kingston	0.33	0.03	5.79	0.01	-0.57941	35	52	30	33	115	46	47
Birmingham	0.21	0.03	2.88	0.02	-0.71292	59	52	53	14	119	48	48
Stoke-on-Trent	0.32	0.04	3.62	0.01	-0.75041	40	43	49	33	125	49	49
Sunderland	0.25	0.05	2.21	0.01	-0.82183	54	34	59	33	126	50	50
Plymouth	0.25	0.05	3.83	0	-0.85733	54	34	48	61	143	54	51
Romford	0.37	0.04	2.78	0.01	-0.86046	27	43	54	33	130	51	52
Leicester	0.24	0.03	3.16	0.01	-0.92397	56	52	51	33	136	52	53
Peterborough	0.35	0.02	3.51	0.01	-0.99142	31	57	50	33	140	53	54
Woking	0.6	0.02	5.14	0	-1.02561	3	57	36	61	154	60	55
Southampton	0.18	0.03	2.22	0.01	-1.04712	65	52	58	33	143	54	56
Edinburgh	0.33	0.05	1.94	0	-1.10494	35	34	65	61	160	65	57
Eastbourne	0.35	0.02	4.48	0	-1.11208	31	57	41	61	159	64	58
Worthing	0.27	0.03	1.67	0.01	-1.11918	51	52	66	33	151	57	59
Huddersfield	0.41	0.02	2.5	0.01	-1.12374	18	57	56	33	146	56	60
Cardiff	0.17	0.02	2.05	0.01	-1.18269	66	57	61	33	151	57	61
Manchester	0.19	0.02	2	0.01	-1.18925	64	57	62	33	152	59	62
Basildon	0.44	0.01	2.67	0.01	-1.21477	11	66	55	33	154	60	63
Middlesbrough	0.21	0.01	2.5	0.01	-1.23704	59	66	56	33	155	62	64
Sheffield	0.33	0.02	0.33	0.01	-1.40803	35	57	68	33	158	63	65
Liverpool	0.12	0.01	1.06	0.01	-1.4257	68	66	67	33	166	66	66
Leeds	0.21	0.02	2	0	-1.43698	59	57	62	61	180	67	67
Glasgow	0.27	0.02	1.95	0	-1.44354	51	57	64	61	182	68	68

## Sheet: PCA_parallel_plot_copy
city	ndvi_1km	ndvi_cc	trees	osgs	PCA_output	Rank_NDVI_1km	Rank_NDVI_cc	Rank_Tree	Rank_OSGS	Sum_of_ranks	Overall_rank	PCA_Rank
Exeter	0.42	0.15	11.67	0.05	2.5415	14	1	2	2	19	3	1
Islington	0.29	0.14	14.52	0.03	2.3061	48	4	1	9	14	1	2
Bristol	0.3	0.13	10.15	0.04	1.86802	45	5	8	4	17	2	3
Bournemouth	0.57	0.13	10.37	0.03	1.6491	4	5	6	9	20	4	4
Cambridge	0.5	0.15	10.25	0.02	1.61224	8	1	7	14	22	5	5
Chelsea	0.22	0.12	8.68	0.04	1.56213	57	9	18	4	31	6	6
Ealing	0.44	0.12	8.09	0.04	1.48484	11	9	20	4	33	8	7
Sutton Coldfield	0.69	0.15	7.3	0.02	1.22576	1	1	21	14	36	10	8
Richmond	0.43	0.1	11.29	0.02	1.18199	13	14	4	14	32	7	9
Oxford	0.41	0.13	10	0.01	1.10515	18	5	9	33	47	12	10
Crawley	0.56	0.1	5	0.05	1.10115	5	14	38	2	54	16	11
Camden	0.34	0.11	11.49	0.01	1.07375	34	11	3	33	47	12	12
York	0.35	0.11	9.56	0.02	1.06864	31	11	10	14	35	9	13
Chelmsford	0.42	0.09	9	0.03	1.01641	14	16	13	9	38	11	14
Motherwell	0.38	0.13	10.58	0	0.93339	24	5	5	61	71	26	15
Basingstoke	0.49	0.07	4.32	0.06	0.9199	9	26	43	1	70	25	16
Bromley	0.54	0.09	5.53	0.04	0.80955	6	16	33	4	53	15	17
Cheltenham	0.48	0.08	9.07	0.02	0.66454	10	23	12	14	49	14	18
Norwich	0.38	0.11	2.1	0.04	0.58678	24	11	60	4	75	28	19
Stockport	0.31	0.09	9.14	0.01	0.53928	42	16	11	33	60	20	20
Milton Keynes	0.51	0.07	8.92	0.02	0.53159	7	26	15	14	55	17	21
Derby	0.31	0.09	8.97	0.01	0.517	42	16	14	33	63	22	22
Aberdeen	0.33	0.09	8.48	0.01	0.45281	35	16	19	33	68	24	23
Marylebone	0.28	0.06	8.76	0.02	0.39733	50	31	16	14	61	21	24
Colchester	0.42	0.09	6.15	0.02	0.39529	14	16	25	14	55	17	25
Coventry	0.3	0.09	6.05	0.02	0.38219	45	16	28	14	58	19	26
Swansea	0.29	0.05	8.75	0.02	0.28272	48	34	17	14	65	23	27
Lincoln	0.32	0.08	6.67	0.01	0.10238	40	23	24	33	80	31	28
Reading	0.33	0.07	5.5	0.02	0.08354	35	26	34	14	74	27	29
High Wycombe	0.41	0.08	4.44	0.02	0.05796	18	23	42	14	79	30	30
Shepherd’s bus	0.26	0.07	5.14	0.02	0.03637	53	26	36	14	76	29	31
Worcester	0.41	0.06	6.84	0.01	-0.10195	18	31	22	33	86	32	32
Watford	0.37	0.04	4.5	0.03	-0.13964	27	43	40	9	92	35	33
Croydon	0.38	0.06	6.15	0.01	-0.19235	24	31	25	33	89	33	34
Dundee	0.21	0.04	4	0.03	-0.20514	59	43	46	9	98	39	35
Wigan	0.31	0.04	5.56	0.02	-0.24851	42	43	32	14	89	33	36
Maidstone	0.4	0.05	4.24	0.02	-0.30814	22	34	45	14	93	36	37
Ipswich	0.42	0.05	6	0.01	-0.3253	14	34	29	33	96	38	38
Hull	0.2	0.04	6.74	0.01	-0.34165	63	43	23	33	99	40	39
Brighton	0.22	0.05	3.91	0.02	-0.35137	57	34	47	14	95	37	40
Falkirk	0.4	0.07	5.57	0	-0.40277	22	26	31	61	118	47	41
Northampton	0.3	0.04	4.32	0.02	-0.41096	45	43	43	14	100	41	42
City of London	0.16	0.04	6.06	0.01	-0.43074	67	43	27	33	103	43	43
Newcastle	0.37	0.05	3.06	0.02	-0.46273	27	34	52	14	100	41	44
Nottingham	0.37	0.05	4.75	0.01	-0.48906	27	34	39	33	106	44	45
Solihull	0.63	0.04	5.45	0.01	-0.51066	2	43	35	33	111	45	46
Kingston	0.33	0.03	5.79	0.01	-0.57941	35	52	30	33	115	46	47
Birmingham	0.21	0.03	2.88	0.02	-0.71292	59	52	53	14	119	48	48
Stoke-on-Trent	0.32	0.04	3.62	0.01	-0.75041	40	43	49	33	125	49	49
Sunderland	0.25	0.05	2.21	0.01	-0.82183	54	34	59	33	126	50	50
Plymouth	0.25	0.05	3.83	0	-0.85733	54	34	48	61	143	54	51
Romford	0.37	0.04	2.78	0.01	-0.86046	27	43	54	33	130	51	52
Leicester	0.24	0.03	3.16	0.01	-0.92397	56	52	51	33	136	52	53
Peterborough	0.35	0.02	3.51	0.01	-0.99142	31	57	50	33	140	53	54
Woking	0.6	0.02	5.14	0	-1.02561	3	57	36	61	154	60	55
Southampton	0.18	0.03	2.22	0.01	-1.04712	65	52	58	33	143	54	56
Edinburgh	0.33	0.05	1.94	0	-1.10494	35	34	65	61	160	65	57
Eastbourne	0.35	0.02	4.48	0	-1.11208	31	57	41	61	159	64	58
Worthing	0.27	0.03	1.67	0.01	-1.11918	51	52	66	33	151	57	59
Huddersfield	0.41	0.02	2.5	0.01	-1.12374	18	57	56	33	146	56	60
Cardiff	0.17	0.02	2.05	0.01	-1.18269	66	57	61	33	151	57	61
Manchester	0.19	0.02	2	0.01	-1.18925	64	57	62	33	152	59	62
Basildon	0.44	0.01	2.67	0.01	-1.21477	11	66	55	33	154	60	63
Middlesbrough	0.21	0.01	2.5	0.01	-1.23704	59	66	56	33	155	62	64
Sheffield	0.33	0.02	0.33	0.01	-1.40803	35	57	68	33	158	63	65
Liverpool	0.12	0.01	1.06	0.01	-1.4257	68	66	67	33	166	66	66
Leeds	0.21	0.02	2	0	-1.43698	59	57	62	61	180	67	67
Glasgow	0.27	0.02	1.95	0	-1.44354	51	57	64	61	182	68	68
