# Supplementary material for: Urban centre green metrics in Great Britain: A geospatial and socioecological study
Source: PLoS One. 2022 Nov 23;17(11):e0276962. doi: 10.1371/journal.pone.0276962 (PMC9683550; doi:10.1371/journal.pone.0276962)
Supplement: S1 Data — (ZIP) [file pone.0276962.s003.zip › Data/Urban centres data.xlsx]

## Sheet: Pivot for OSGS by city
													City name	Sum of Clipped_OSGS_area_m2
City name	Allotments Or Community Growing Spaces	Bowling Green	Cemetery	Play Space	Playing Field	Public Park Or Garden	Religious Grounds	Tennis Court		Grand Total	Total OSGS_area_m2		Aberdeen	11085
Aberdeen			1			2				3	11085		Basildon	2484
Basildon							1			1	2484		Basingstoke	14108
Basingstoke						2	1			3	14108		Birmingham Central	25462
Birmingham Central							3			3	25462		Bournemouth	20100
Bournemouth						4	2			6	20100		Brighton	21929
Brighton				2		3	1			6	21929		Bristol Central	36325
Bristol Central			1			5	3			9	36325		Bromley (Greater London)	12733
Bromley (Greater London)						2	1			3	12733		Cambridge	8496
Cambridge				1		2	5	2		10	8496		Camden Town (Greater London)	6184
Camden Town (Greater London)				4		3				7	6184		Cardiff Central	5941
Cardiff Central		1			1	2	1			5	5941		Chelmsford	16679
Chelmsford				1		1	2			4	16679		Chelsea (Greater London, Kensington)	20495
Chelsea (Greater London, Kensington)			1	2		1				4	20495		Cheltenham	14378
Cheltenham		1		1		5	2			9	14378		City of London, London	38116
City of London, London		1	4	10	1	14	2			32	38116		Colchester	7164
Colchester				1		1	3			5	7164		Coventry	12988
Coventry						2	2			4	12988		Crawley	14976
Crawley				1		1	2			4	14976		Croydon (Greater London)	3709
Croydon (Greater London)						1	3			4	3709		Derby	9873
Derby	1					1	3			5	9873		Dundee	19026
Dundee			1			1	2			4	19026		Ealing (Greater London)	9838
Ealing (Greater London)						2	1			3	9838		Eastbourne	7
Eastbourne							1			1	7		Edinburgh Central	3395
Edinburgh Central						3	2			5	3395		Exeter	34168
Exeter			2			2	2			6	34168		Falkirk	1423
Falkirk			1				1			2	1423		Glasgow Central	1420
Glasgow Central						1	1			2	1420		High Wycombe	5937
High Wycombe							1			1	5937		Huddersfield	5057
Huddersfield						1				1	5057		Hull	9613
Hull			1			1				2	9613		Ipswich	7356
Ipswich			1	1		1	2			5	7356		Islington (Greater London)	20856
Islington (Greater London)				6		9				15	20856		Kingston Upon Thames (Greater London)	2856
Kingston Upon Thames (Greater London)						1	1			2	2856		Leeds Central	4748
Leeds Central			1	1		2	1			5	4748		Leicester	13284
Leicester							4			4	13284		Lincoln	6632
Lincoln			2			1	2			5	6632		Liverpool Central	15746
Liverpool Central						1	1			2	15746		Maidstone	4837
Maidstone			1			2	1			4	4837		Manchester Central	12086
Manchester Central						3	1			4	12086		Marylebone	100353
Marylebone			1	13		28	5	1		48	100353		Middlesbrough	3855
Middlesbrough						1				1	3855		Milton Keynes	13415
Milton Keynes				1		1				2	13415		Motherwell	0
Motherwell											0		Newcastle Upon Tyne Central	11943
Newcastle Upon Tyne Central							4			4	11943		Northampton	9249
Northampton			1			1	3			5	9249		Norwich	43379
Norwich				2		6	13			21	43379		Nottingham Central	16461
Nottingham Central						3	4			7	16461		Oxford	5339
Oxford							4			4	5339		Peterborough	2108
Peterborough					1		2			3	2108		Plymouth	2496
Plymouth			1	2		3	1			7	2496		Reading	12291
Reading				1			4			5	12291		Richmond Upon Thames (Greater London)	5686
Richmond Upon Thames (Greater London)			1			1	1			3	5686		Romford (Greater London, Havering)	5270
Romford (Greater London, Havering)							2			2	5270		Sheffield	13330
Sheffield						3	1			4	13330		Shepherd's Bush (Greater London, Hammersmith)	10087
Shepherd's Bush (Greater London, Hammersmith)				2		1				3	10087		Solihull	2054
Solihull		1				1	1			3	2054		Southampton	2541
Southampton						2				2	2541		Stockport	6185
Stockport							1			1	6185		Stoke-On-Trent	2543
Stoke-On-Trent						1	1			2	2543		Sunderland	3123
Sunderland						1	1			2	3123		Sutton Coldfield	4025
Sutton Coldfield							1			1	4025		Swansea	10579
Swansea			1	1		1	2			5	10579		Watford	7209
Watford						1	1			2	7209		Wigan	4714
Wigan						2				2	4714		Woking	0
Woking											0		Worcester	3375
Worcester						1	1			2	3375		Worthing	5282
Worthing						2				2	5282		York	20937
York		1	2			5	7			15	20937		Grand Total	809339
Grand Total	1	5	24	53	3	148	121	3		358	809339

## Sheet: CC w GS intersect minus sports
OSGS_typology	OSGS_name	Clipped_OSGS_area_m2	OSGS_area_m2	CC_name	Pop_size	NDVI_count	NDVI_sum	NDVI_mean	NDVI_stdev	CC_area_m2	fid	CC_id	OSGS_id	Proportion_CC_OSGS_area
Cemetery	Nellfield Cemetery	3003	23501	Aberdeen	209460	13280	1215	0.091491	0.288306	1332023	1039	TC0437	8F5BF6A0-DB06-2245-E053-A03BA40AA829	0.00832193
Public Park Or Garden	Marischal Square	7630	7630	Aberdeen	209460	13280	1215	0.091491	0.288306	1332023	1039	TC0437	8F5BF63B-591F-2245-E053-A03BA40AA829	0.00832193
Public Park Or Garden	Union Terrace Gardens	452	11389	Aberdeen	209460	13280	1215	0.091491	0.288306	1332023	1039	TC0437	8F5BF6A0-DB1F-2245-E053-A03BA40AA829	0.00832193
Religious Grounds	St Martin Of Tours Church	2484	2761	Basildon	107123	2308	33	0.0142981	0.118717	230862	1769	TC0770	8F5BF6D1-5CDA-2245-E053-A03BA40AA829	0.0107597
Public Park Or Garden	Glebe Gardens	1722	22501	Basingstoke	107355	2296	160	0.0696864	0.254618	229489	1048	TC1224	8F5BF6CC-1F4C-2245-E053-A03BA40AA829	0.0614757
Public Park Or Garden		1640	1505	Basingstoke	107355	2296	160	0.0696864	0.254618	229489	1048	TC1224	8F5BF6CC-1FE1-2245-E053-A03BA40AA829	0.0614757
Religious Grounds	St Michael's Church	10746	2754	Basingstoke	107355	2296	160	0.0696864	0.254618	229489	1048	TC1224	8F5BF6CC-1F52-2245-E053-A03BA40AA829	0.0614757
Religious Grounds	St Paul's Church	11803	11803	Birmingham Central	1085810	13016	429	0.0329594	0.17853	1303010	2613	TC0167	8F5BF66E-54E5-2245-E053-A03BA40AA829	0.0195409
Religious Grounds	Birmingham Cathedral	13373	13373	Birmingham Central	1085810	13016	429	0.0329594	0.17853	1303010	2613	TC0167	8F5BF66E-5855-2245-E053-A03BA40AA829	0.0195409
Religious Grounds	Roman Catholic Church Of St Catherine of Siena	286	4863	Birmingham Central	1085810	13016	429	0.0329594	0.17853	1303010	2613	TC0167	8F5BF66E-61EB-2245-E053-A03BA40AA829	0.0195409
Public Park Or Garden	Winter Gardens	4198	4198	Bournemouth	187503	6783	866	0.127672	0.333724	678729	284	TC0267	8F5BF68E-A62B-2245-E053-A03BA40AA829	0.0296142
Public Park Or Garden	Central Gardens	962	38357	Bournemouth	187503	6783	866	0.127672	0.333724	678729	284	TC0267	8F5BF6BC-B7E5-2245-E053-A03BA40AA829	0.0296142
Public Park Or Garden	Lower Gardens	3931	48635	Bournemouth	187503	6783	866	0.127672	0.333724	678729	284	TC0267	8F5BF6BC-B7EA-2245-E053-A03BA40AA829	0.0296142
Public Park Or Garden	Horseshoe Common	1224	49735	Bournemouth	187503	6783	866	0.127672	0.333724	678729	284	TC0267	8F5BF7B5-689E-2245-E053-A03BA40AA829	0.0296142
Religious Grounds	St Michael And All Angels Church	1477	3216	Bournemouth	187503	6783	866	0.127672	0.333724	678729	284	TC0267	8F5BF68E-A36B-2245-E053-A03BA40AA829	0.0296142
Religious Grounds	St Peter's Church	8308	13663	Bournemouth	187503	6783	866	0.127672	0.333724	678729	284	TC0267	8F5BF68E-A720-2245-E053-A03BA40AA829	0.0296142
Play Space		90	90	Brighton	229700	10059	461	0.0458296	0.209115	1007323	1714	TC0215	8F5BF62C-75F5-2245-E053-A03BA40AA829	0.0217696
Play Space		38	1798	Brighton	229700	10059	461	0.0458296	0.209115	1007323	1714	TC0215	8F5BF657-4CE5-2245-E053-A03BA40AA829	0.0217696
Public Park Or Garden		1275	8017	Brighton	229700	10059	461	0.0458296	0.209115	1007323	1714	TC0215	8F5BF678-839E-2245-E053-A03BA40AA829	0.0217696
Public Park Or Garden	Pavilion Gardens	16516	23923	Brighton	229700	10059	461	0.0458296	0.209115	1007323	1714	TC0215	8F5BF678-83B0-2245-E053-A03BA40AA829	0.0217696
Public Park Or Garden	Victoria Gardens	115	12957	Brighton	229700	10059	461	0.0458296	0.209115	1007323	1714	TC0215	8F5BF678-83DE-2245-E053-A03BA40AA829	0.0217696
Religious Grounds	St Nicholas' Church	3895	10322	Brighton	229700	10059	461	0.0458296	0.209115	1007323	1714	TC0215	8F5BF657-4D64-2245-E053-A03BA40AA829	0.0217696
Cemetery		528	2206	Bristol Central	535907	10240	1296	0.126562	0.332482	1024522	353	TC0032	8F5BF662-B3CC-2245-E053-A03BA40AA829	0.0354556
Public Park Or Garden	College Green	3236	9076	Bristol Central	535907	10240	1296	0.126562	0.332482	1024522	353	TC0032	8F5BF632-6584-2245-E053-A03BA40AA829	0.0354556
Public Park Or Garden		19897	19897	Bristol Central	535907	10240	1296	0.126562	0.332482	1024522	353	TC0032	8F5BF63B-3B1B-2245-E053-A03BA40AA829	0.0354556
Public Park Or Garden	St James' Park	3486	3535	Bristol Central	535907	10240	1296	0.126562	0.332482	1024522	353	TC0032	8F5BF662-ACC7-2245-E053-A03BA40AA829	0.0354556
Public Park Or Garden	Castle Park	939	51979	Bristol Central	535907	10240	1296	0.126562	0.332482	1024522	353	TC0032	8F5BF662-C315-2245-E053-A03BA40AA829	0.0354556
Public Park Or Garden		4364	84188	Bristol Central	535907	10240	1296	0.126562	0.332482	1024522	353	TC0032	8F5BF7B1-CC14-2245-E053-A03BA40AA829	0.0354556
Religious Grounds	St Michael's Church	440	1093	Bristol Central	535907	10240	1296	0.126562	0.332482	1024522	353	TC0032	8F5BF662-BE1B-2245-E053-A03BA40AA829	0.0354556
Religious Grounds	Cathedral Church Of The Holy And Undivided Trinity	1932	6728	Bristol Central	535907	10240	1296	0.126562	0.332482	1024522	353	TC0032	8F5BF662-C0C8-2245-E053-A03BA40AA829	0.0354556
Religious Grounds	St Stephen's Church	1503	1503	Bristol Central	535907	10240	1296	0.126562	0.332482	1024522	353	TC0032	8F5BF662-C31F-2245-E053-A03BA40AA829	0.0354556
Public Park Or Garden	Queens Gardens	1876	10409	Bromley (Greater London)	305246	2949	251	0.0851136	0.279051	295211	559	TC0321	8F5BF6CC-7E81-2245-E053-A03BA40AA829	0.0431319
Public Park Or Garden	Church House Gardens	952	53555	Bromley (Greater London)	305246	2949	251	0.0851136	0.279051	295211	559	TC0321	8F5BF6CD-D2A6-2245-E053-A03BA40AA829	0.0431319
Religious Grounds	St Peter And St Paul Church	9905	6275	Bromley (Greater London)	305246	2949	251	0.0851136	0.279051	295211	559	TC0321	8F5BF6CC-7DFE-2245-E053-A03BA40AA829	0.0431319
Play Space		155	707	Cambridge	145818	4051	618	0.152555	0.359558	404926	754	TC0012	8F5BF6A2-89D1-2245-E053-A03BA40AA829	0.0209816
Public Park Or Garden	Christ's Pieces	441	48073	Cambridge	145818	4051	618	0.152555	0.359558	404926	754	TC0012	8F5BF7AF-819C-2245-E053-A03BA40AA829	0.0209816
Public Park Or Garden	Parker's Piece	76	91749	Cambridge	145818	4051	618	0.152555	0.359558	404926	754	TC0012	8F5BF7B4-50B8-2245-E053-A03BA40AA829	0.0209816
Religious Grounds	St Peter's Church	1074	1074	Cambridge	145818	4051	618	0.152555	0.359558	404926	754	TC0012	8F5BF6A2-87FE-2245-E053-A03BA40AA829	0.0209816
Religious Grounds	St Giles's Church	2352	2368	Cambridge	145818	4051	618	0.152555	0.359558	404926	754	TC0012	8F5BF6A2-8889-2245-E053-A03BA40AA829	0.0209816
Religious Grounds	St Clement's Church	1379	1379	Cambridge	145818	4051	618	0.152555	0.359558	404926	754	TC0012	8F5BF6A2-890F-2245-E053-A03BA40AA829	0.0209816
Religious Grounds	Church Of St Mary The Great	1701	1701	Cambridge	145818	4051	618	0.152555	0.359558	404926	754	TC0012	8F5BF6A2-8A8E-2245-E053-A03BA40AA829	0.0209816
Religious Grounds	St Bene't's Church	1089	1089	Cambridge	145818	4051	618	0.152555	0.359558	404926	754	TC0012	8F5BF6A2-8AC8-2245-E053-A03BA40AA829	0.0209816
Tennis Court		219	976	Cambridge	145818	4051	618	0.152555	0.359558	404926	754	TC0012	8F5BF6A2-89D2-2245-E053-A03BA40AA829	0.0209816
Tennis Court		10	976	Cambridge	145818	4051	618	0.152555	0.359558	404926	754	TC0012	8F5BF6A2-8C86-2245-E053-A03BA40AA829	0.0209816
Play Space		1248	1248	Camden Town (Greater London)	220306	5280	572	0.108333	0.310801	528429	2348	TC2696	8F5BF6B0-32AC-2245-E053-A03BA40AA829	0.0117026
Play Space		782	918	Camden Town (Greater London)	220306	5280	572	0.108333	0.310801	528429	2348	TC2696	8F5BF6B0-33FD-2245-E053-A03BA40AA829	0.0117026
Play Space		306	306	Camden Town (Greater London)	220306	5280	572	0.108333	0.310801	528429	2348	TC2696	8F5BF6B0-34D0-2245-E053-A03BA40AA829	0.0117026
Play Space		31	171	Camden Town (Greater London)	220306	5280	572	0.108333	0.310801	528429	2348	TC2696	8F5BF7B6-ABA6-2245-E053-A03BA40AA829	0.0117026
Public Park Or Garden	Harrington Square Gardens	443	4695	Camden Town (Greater London)	220306	5280	572	0.108333	0.310801	528429	2348	TC2696	8F5BF6A8-026C-2245-E053-A03BA40AA829	0.0117026
Public Park Or Garden	Oakley Square Gardens	995	6737	Camden Town (Greater London)	220306	5280	572	0.108333	0.310801	528429	2348	TC2696	8F5BF6A8-0273-2245-E053-A03BA40AA829	0.0117026
Public Park Or Garden	St Martin's Gardens	2379	6849	Camden Town (Greater London)	220306	5280	572	0.108333	0.310801	528429	2348	TC2696	8F5BF6B0-3224-2245-E053-A03BA40AA829	0.0117026
Bowling Green		431	2119	Cardiff Central	335145	6298	151	0.0239759	0.152974	629719	2620	TC0101	8F5BF651-F3FC-2245-E053-A03BA40AA829	0.00943437
Playing Field		3441	12380	Cardiff Central	335145	6298	151	0.0239759	0.152974	629719	2620	TC0101	8F5BF651-F428-2245-E053-A03BA40AA829	0.00943437
Public Park Or Garden	Bute Park	67	343606	Cardiff Central	335145	6298	151	0.0239759	0.152974	629719	2620	TC0101	8F5BF651-ED4B-2245-E053-A03BA40AA829	0.00943437
Public Park Or Garden		63	1082	Cardiff Central	335145	6298	151	0.0239759	0.152974	629719	2620	TC0101	8F5BF7B0-AC4A-2245-E053-A03BA40AA829	0.00943437
Religious Grounds	St John The Baptist Church	1939	1939	Cardiff Central	335145	6298	151	0.0239759	0.152974	629719	2620	TC0101	8F5BF651-F58F-2245-E053-A03BA40AA829	0.00943437
Play Space	Sky Blue Play Area	91	92	Chelmsford	110507	5821	510	0.0876138	0.282732	582699	2103	TC0467	8F5BF62B-66B8-2245-E053-A03BA40AA829	0.0286237
Public Park Or Garden	Central Park	9325	161627	Chelmsford	110507	5821	510	0.0876138	0.282732	582699	2103	TC0467	8F5BF69C-63F6-2245-E053-A03BA40AA829	0.0286237
Religious Grounds	St Mary's Cathedral	3763	8405	Chelmsford	110507	5821	510	0.0876138	0.282732	582699	2103	TC0467	8F5BF69C-6407-2245-E053-A03BA40AA829	0.0286237
Religious Grounds	Holy Trinity Church	3500	14014	Chelmsford	110507	5821	510	0.0876138	0.282732	582699	2103	TC0467	8F5BF69C-65F9-2245-E053-A03BA40AA829	0.0286237
Cemetery		568	2046	Chelsea (Greater London, Kensington)	158649	5415	648	0.119668	0.324572	541471	1405	TC2618	8F5BF6B1-3C46-2245-E053-A03BA40AA829	0.0378506
Play Space		650	568	Chelsea (Greater London, Kensington)	158649	5415	648	0.119668	0.324572	541471	1405	TC2618	8F5BF6B1-3C86-2245-E053-A03BA40AA829	0.0378506
Play Space		16599	650	Chelsea (Greater London, Kensington)	158649	5415	648	0.119668	0.324572	541471	1405	TC2618	8F5BF6B1-3C92-2245-E053-A03BA40AA829	0.0378506
Public Park Or Garden	Dovehouse Green	2678	2678	Chelsea (Greater London, Kensington)	158649	5415	648	0.119668	0.324572	541471	1405	TC2618	8F5BF632-6600-2245-E053-A03BA40AA829	0.0378506
Bowling Green		2172	2172	Cheltenham	116447	6612	511	0.0772837	0.267041	661220	1688	TC0282	8F5BF67C-C184-2245-E053-A03BA40AA829	0.0217447
Play Space		942	2299	Cheltenham	116447	6612	511	0.0772837	0.267041	661220	1688	TC0282	8F5BF7B2-F4D3-2245-E053-A03BA40AA829	0.0217447
Public Park Or Garden	Sandford Park	2304	43439	Cheltenham	116447	6612	511	0.0772837	0.267041	661220	1688	TC0282	8F5BF651-2E8A-2245-E053-A03BA40AA829	0.0217447
Public Park Or Garden	Winston Churchill Memorial Garden	458	10125	Cheltenham	116447	6612	511	0.0772837	0.267041	661220	1688	TC0282	8F5BF67C-B98F-2245-E053-A03BA40AA829	0.0217447
Public Park Or Garden	Jenner Gardens	782	782	Cheltenham	116447	6612	511	0.0772837	0.267041	661220	1688	TC0282	8F5BF67C-C930-2245-E053-A03BA40AA829	0.0217447
Public Park Or Garden	Imperial Gardens	811	13099	Cheltenham	116447	6612	511	0.0772837	0.267041	661220	1688	TC0282	8F5BF67C-CE08-2245-E053-A03BA40AA829	0.0217447
Public Park Or Garden	Montpellier Gardens	301	35307	Cheltenham	116447	6612	511	0.0772837	0.267041	661220	1688	TC0282	8F5BF67D-08A0-2245-E053-A03BA40AA829	0.0217447
Religious Grounds	St Andrew's Church	1065	1065	Cheltenham	116447	6612	511	0.0772837	0.267041	661220	1688	TC0282	8F5BF67C-C876-2245-E053-A03BA40AA829	0.0217447
Religious Grounds	St Mary's Church	5543	5543	Cheltenham	116447	6612	511	0.0772837	0.267041	661220	1688	TC0282	8F5BF67C-C9D7-2245-E053-A03BA40AA829	0.0217447
Bowling Green		1449	1565	City of London, London	7152	32389	1215	0.0375127	0.190015	3242759	2824	TC2691	8F5BF6B0-BE12-2245-E053-A03BA40AA829	0.0117542
Cemetery		439	439	City of London, London	7152	32389	1215	0.0375127	0.190015	3242759	2824	TC2691	8F5BF6B0-550D-2245-E053-A03BA40AA829	0.0117542
Cemetery	Christchurch Greyfriars Churchyard	334	1083	City of London, London	7152	32389	1215	0.0375127	0.190015	3242759	2824	TC2691	8F5BF6B0-B5CE-2245-E053-A03BA40AA829	0.0117542
Cemetery	Churchyard Of St John Zachary	177	706	City of London, London	7152	32389	1215	0.0375127	0.190015	3242759	2824	TC2691	8F5BF6B0-B6DD-2245-E053-A03BA40AA829	0.0117542
Cemetery		667	202	City of London, London	7152	32389	1215	0.0375127	0.190015	3242759	2824	TC2691	8F5BF6B1-78BF-2245-E053-A03BA40AA829	0.0117542
Play Space		494	494	City of London, London	7152	32389	1215	0.0375127	0.190015	3242759	2824	TC2691	8F5BF639-4C31-2245-E053-A03BA40AA829	0.0117542
Play Space		930	81	City of London, London	7152	32389	1215	0.0375127	0.190015	3242759	2824	TC2691	8F5BF6B0-C051-2245-E053-A03BA40AA829	0.0117542
Play Space		2	534	City of London, London	7152	32389	1215	0.0375127	0.190015	3242759	2824	TC2691	8F5BF6B0-C13E-2245-E053-A03BA40AA829	0.0117542
Play Space		927	184	City of London, London	7152	32389	1215	0.0375127	0.190015	3242759	2824	TC2691	8F5BF6B0-C16C-2245-E053-A03BA40AA829	0.0117542
Play Space		343	760	City of London, London	7152	32389	1215	0.0375127	0.190015	3242759	2824	TC2691	8F5BF6B0-C1E5-2245-E053-A03BA40AA829	0.0117542
Play Space		4798	343	City of London, London	7152	32389	1215	0.0375127	0.190015	3242759	2824	TC2691	8F5BF6B0-C20E-2245-E053-A03BA40AA829	0.0117542
Play Space		3031	460	City of London, London	7152	32389	1215	0.0375127	0.190015	3242759	2824	TC2691	8F5BF6B0-D9A6-2245-E053-A03BA40AA829	0.0117542
Play Space		4157	153	City of London, London	7152	32389	1215	0.0375127	0.190015	3242759	2824	TC2691	8F5BF6B0-DB06-2245-E053-A03BA40AA829	0.0117542
Play Space		4807	369	City of London, London	7152	32389	1215	0.0375127	0.190015	3242759	2824	TC2691	8F5BF6B1-9208-2245-E053-A03BA40AA829	0.0117542
Play Space		334	374	City of London, London	7152	32389	1215	0.0375127	0.190015	3242759	2824	TC2691	8F5BF7B8-1583-2245-E053-A03BA40AA829	0.0117542
Playing Field		1083	24873	City of London, London	7152	32389	1215	0.0375127	0.190015	3242759	2824	TC2691	8F5BF6B0-B35E-2245-E053-A03BA40AA829	0.0117542
Public Park Or Garden	Mallon Gardens	613	613	City of London, London	7152	32389	1215	0.0375127	0.190015	3242759	2824	TC2691	8F5BF632-9518-2245-E053-A03BA40AA829	0.0117542
Public Park Or Garden	Vallance Road Gardens	5084	5396	City of London, London	7152	32389	1215	0.0375127	0.190015	3242759	2824	TC2691	8F5BF6A8-0555-2245-E053-A03BA40AA829	0.0117542
Public Park Or Garden	Wakefield Gardens	1	1306	City of London, London	7152	32389	1215	0.0375127	0.190015	3242759	2824	TC2691	8F5BF6A8-08B6-2245-E053-A03BA40AA829	0.0117542
Public Park Or Garden	Trinity Square Gardens	1077	4710	City of London, London	7152	32389	1215	0.0375127	0.190015	3242759	2824	TC2691	8F5BF6A8-08B8-2245-E053-A03BA40AA829	0.0117542
Public Park Or Garden	Tower Gardens	39	1721	City of London, London	7152	32389	1215	0.0375127	0.190015	3242759	2824	TC2691	8F5BF6A8-08C2-2245-E053-A03BA40AA829	0.0117542
Public Park Or Garden	Coney Garth	1341	3006	City of London, London	7152	32389	1215	0.0375127	0.190015	3242759	2824	TC2691	8F5BF6B0-54F4-2245-E053-A03BA40AA829	0.0117542
Public Park Or Garden	Jubilee Gardens	81	443	City of London, London	7152	32389	1215	0.0375127	0.190015	3242759	2824	TC2691	8F5BF6B0-BFCD-2245-E053-A03BA40AA829	0.0117542
Public Park Or Garden	St Mary's Gardens	250	4798	City of London, London	7152	32389	1215	0.0375127	0.190015	3242759	2824	TC2691	8F5BF6B0-C32F-2245-E053-A03BA40AA829	0.0117542
Public Park Or Garden	Festival Gardens	273	3551	City of London, London	7152	32389	1215	0.0375127	0.190015	3242759	2824	TC2691	8F5BF6B1-71D0-2245-E053-A03BA40AA829	0.0117542
Public Park Or Garden	Saint Swithun's Church Garden	469	273	City of London, London	7152	32389	1215	0.0375127	0.190015	3242759	2824	TC2691	8F5BF6B1-72B9-2245-E053-A03BA40AA829	0.0117542
Public Park Or Garden	Whittington Garden	202	535	City of London, London	7152	32389	1215	0.0375127	0.190015	3242759	2824	TC2691	8F5BF6B1-72F5-2245-E053-A03BA40AA829	0.0117542
Public Park Or Garden	King George's Field	369	667	City of London, London	7152	32389	1215	0.0375127	0.190015	3242759	2824	TC2691	8F5BF6B1-7A51-2245-E053-A03BA40AA829	0.0117542
Public Park Or Garden	Gosling Gardens	180	2494	City of London, London	7152	32389	1215	0.0375127	0.190015	3242759	2824	TC2691	8F5BF6B1-9290-2245-E053-A03BA40AA829	0.0117542
Public Park Or Garden	Seething Lane Garden	171	1113	City of London, London	7152	32389	1215	0.0375127	0.190015	3242759	2824	TC2691	8F5BF7B6-86D6-2245-E053-A03BA40AA829	0.0117542
Religious Grounds	St Botolph Without Bishopsgate Church	443	1449	City of London, London	7152	32389	1215	0.0375127	0.190015	3242759	2824	TC2691	8F5BF6B0-BFB6-2245-E053-A03BA40AA829	0.0117542
Religious Grounds	St Paul's Cathedral	3551	16599	City of London, London	7152	32389	1215	0.0375127	0.190015	3242759	2824	TC2691	8F5BF6B1-71CD-2245-E053-A03BA40AA829	0.0117542
Play Space		169	42040	Colchester	119441	3938	345	0.0876079	0.282724	393067	416	TC0479	8F5BF63C-53E3-2245-E053-A03BA40AA829	0.0182259
Public Park Or Garden	Castle Park	321	188178	Colchester	119441	3938	345	0.0876079	0.282724	393067	416	TC0479	8F5BF6A7-E56D-2245-E053-A03BA40AA829	0.0182259
Religious Grounds	St Peter's Church	2485	2485	Colchester	119441	3938	345	0.0876079	0.282724	393067	416	TC0479	8F5BF69B-E5D7-2245-E053-A03BA40AA829	0.0182259
Religious Grounds	Holy Trinity Church	1574	1574	Colchester	119441	3938	345	0.0876079	0.282724	393067	416	TC0479	8F5BF69B-E6BB-2245-E053-A03BA40AA829	0.0182259
Religious Grounds	St Botolph's Church	2615	7429	Colchester	119441	3938	345	0.0876079	0.282724	393067	416	TC0479	8F5BF69C-E1D2-2245-E053-A03BA40AA829	0.0182259
Public Park Or Garden	Lady Herbert's Garden	586	10610	Coventry	325949	5261	464	0.0881962	0.28358	527077	2693	TC0484	8F5BF692-7598-2245-E053-A03BA40AA829	0.0246416
Public Park Or Garden	Grey Friars Green	1713	12352	Coventry	325949	5261	464	0.0881962	0.28358	527077	2693	TC0484	8F5BF7AF-68F0-2245-E053-A03BA40AA829	0.0246416
Religious Grounds	St John The Baptist's Church	1574	1574	Coventry	325949	5261	464	0.0881962	0.28358	527077	2693	TC0484	8F5BF692-75E9-2245-E053-A03BA40AA829	0.0246416
Religious Grounds	Coventry Cathedral Church Of St Michael	9115	9427	Coventry	325949	5261	464	0.0881962	0.28358	527077	2693	TC0484	8F5BF692-777A-2245-E053-A03BA40AA829	0.0246416
Play Space		214	1224	Crawley	106943	2789	267	0.0957332	0.294225	278450	827	TC0793	8F5BF7B5-8A18-2245-E053-A03BA40AA829	0.0537834
Public Park Or Garden		12643	25250	Crawley	106943	2789	267	0.0957332	0.294225	278450	827	TC0793	8F5BF655-57F0-2245-E053-A03BA40AA829	0.0537834
Religious Grounds	St John The Baptist's Church	1334	4335	Crawley	106943	2789	267	0.0957332	0.294225	278450	827	TC0793	8F5BF655-579A-2245-E053-A03BA40AA829	0.0537834
Religious Grounds	Roman Catholic Church Of St Francis And St Anthony	785	6447	Crawley	106943	2789	267	0.0957332	0.294225	278450	827	TC0793	8F5BF655-57C7-2245-E053-A03BA40AA829	0.0537834
Public Park Or Garden	The Queen's Gardens	4	8540	Croydon (Greater London)	345936	6908	386	0.0558772	0.229685	691433	1247	TC2484	8F5BF6AA-94EC-2245-E053-A03BA40AA829	0.00536422
Religious Grounds	St Michael And All Angels' Church	2190	2321	Croydon (Greater London)	345936	6908	386	0.0558772	0.229685	691433	1247	TC2484	8F5BF6AA-72CD-2245-E053-A03BA40AA829	0.00536422
Religious Grounds	St John The Baptist's Church	2	8529	Croydon (Greater London)	345936	6908	386	0.0558772	0.229685	691433	1247	TC2484	8F5BF6AA-92A9-2245-E053-A03BA40AA829	0.00536422
Religious Grounds	St Peter's Church	1513	6742	Croydon (Greater London)	345936	6908	386	0.0558772	0.229685	691433	1247	TC2484	8F5BF6AA-9A1E-2245-E053-A03BA40AA829	0.00536422
Allotments Or Community Growing Spaces		133	14317	Derby	255394	8707	741	0.0851039	0.279036	871517	1979	TC0893	8F5BF646-6317-2245-E053-A03BA40AA829	0.0113285
Public Park Or Garden	Riverside Gardens	3474	14606	Derby	255394	8707	741	0.0851039	0.279036	871517	1979	TC0893	8F5BF646-8977-2245-E053-A03BA40AA829	0.0113285
Religious Grounds	St John's Church	893	1520	Derby	255394	8707	741	0.0851039	0.279036	871517	1979	TC0893	8F5BF646-846B-2245-E053-A03BA40AA829	0.0113285
Religious Grounds	Derby Cathedral	3792	3792	Derby	255394	8707	741	0.0851039	0.279036	871517	1979	TC0893	8F5BF646-87D7-2245-E053-A03BA40AA829	0.0113285
Religious Grounds	St Peter's Church	1581	1581	Derby	255394	8707	741	0.0851039	0.279036	871517	1979	TC0893	8F5BF646-892B-2245-E053-A03BA40AA829	0.0113285
Cemetery	The Houff	11087	11087	Dundee	157690	5474	203	0.0370844	0.188969	548149	1159	TC0676	8F5BF66A-1ED3-2245-E053-A03BA40AA829	0.0347095
Public Park Or Garden	The Wellgate Park	4046	5823	Dundee	157690	5474	203	0.0370844	0.188969	548149	1159	TC0676	8F5BF6B8-3FA0-2245-E053-A03BA40AA829	0.0347095
Religious Grounds	St Andrew's Church	2467	2467	Dundee	157690	5474	203	0.0370844	0.188969	548149	1159	TC0676	8F5BF66A-1CC2-2245-E053-A03BA40AA829	0.0347095
Religious Grounds	St Mary's Parish Church	1426	1426	Dundee	157690	5474	203	0.0370844	0.188969	548149	1159	TC0676	8F5BF66A-1EF7-2245-E053-A03BA40AA829	0.0347095
Public Park Or Garden	Haven Green	302	18043	Ealing (Greater London)	338952	2476	287	0.115913	0.32012	249120	2417	TC2590	8F5BF632-653D-2245-E053-A03BA40AA829	0.039491
Public Park Or Garden	Walpole Park	1334	129927	Ealing (Greater London)	338952	2476	287	0.115913	0.32012	249120	2417	TC2590	8F5BF6C5-6499-2245-E053-A03BA40AA829	0.039491
Religious Grounds	Parish Church Of Christ The Saviour	8202	2722	Ealing (Greater London)	338952	2476	287	0.115913	0.32012	249120	2417	TC2590	8F5BF6C5-62B7-2245-E053-A03BA40AA829	0.039491
Religious Grounds	St Saviour's And St Peter's Church	7	3633	Eastbourne	109185	5323	93	0.0174714	0.131019	531835	1089	TC0732	8F5BF665-46D0-2245-E053-A03BA40AA829	1.3162e-05
Public Park Or Garden	West Princes Street Gardens	2	105153	Edinburgh Central	488610	6828	316	0.04628	0.214233	683617	1573	TC0131	8F5BF63E-3D27-2245-E053-A03BA40AA829	0.00496623
Public Park Or Garden	East Princes Street Gardens	371	31968	Edinburgh Central	488610	6828	316	0.04628	0.214233	683617	1573	TC0131	8F5BF6BC-5C28-2245-E053-A03BA40AA829	0.00496623
Public Park Or Garden	St Andrew Square	954	10323	Edinburgh Central	488610	6828	316	0.04628	0.214233	683617	1573	TC0131	8F5BF7B0-2CE4-2245-E053-A03BA40AA829	0.00496623
Religious Grounds	St John's Church	2053	8796	Edinburgh Central	488610	6828	316	0.04628	0.214233	683617	1573	TC0131	8F5BF63D-EA55-2245-E053-A03BA40AA829	0.00496623
Religious Grounds	St Cuthbert's Church	15	7302	Edinburgh Central	488610	6828	316	0.04628	0.214233	683617	1573	TC0131	8F5BF63D-EA93-2245-E053-A03BA40AA829	0.00496623
Cemetery	St Bartholomew's Cemetery	46	16442	Exeter	113507	6386	989	0.15487	0.361781	638928	1018	TC0264	8F5BF6AD-782D-2245-E053-A03BA40AA829	0.0534771
Cemetery	Friernhay Burial Ground	967	6917	Exeter	113507	6386	989	0.15487	0.361781	638928	1018	TC0264	8F5BF6AD-7830-2245-E053-A03BA40AA829	0.0534771
Public Park Or Garden	Southernhay Green	7387	7387	Exeter	113507	6386	989	0.15487	0.361781	638928	1018	TC0264	8F5BF632-66A3-2245-E053-A03BA40AA829	0.0534771
Public Park Or Garden	Rougemont Gardens	6868	36955	Exeter	113507	6386	989	0.15487	0.361781	638928	1018	TC0264	8F5BF694-E3E9-2245-E053-A03BA40AA829	0.0534771
Religious Grounds	St David's Church	2	8564	Exeter	113507	6386	989	0.15487	0.361781	638928	1018	TC0264	8F5BF694-DD7C-2245-E053-A03BA40AA829	0.0534771
Religious Grounds	St Peter's Cathedral	18898	18898	Exeter	113507	6386	989	0.15487	0.361781	638928	1018	TC0264	8F5BF694-E72F-2245-E053-A03BA40AA829	0.0534771
Cemetery		363	363	Falkirk	100480	3568	267	0.0748318	0.26312	357139	2135	TC0342	8F5BF662-3AE2-2245-E053-A03BA40AA829	0.00398444
Religious Grounds	Falkirk Trinity Church	1060	5224	Falkirk	100480	3568	267	0.0748318	0.26312	357139	2135	TC0342	8F5BF7A6-7D41-2245-E053-A03BA40AA829	0.00398444
Public Park Or Garden	Barrowland Park	575	5720	Glasgow Central	976970	14782	339	0.0229333	0.151488	1479751	37	TC0199	8F5BF63B-3799-2245-E053-A03BA40AA829	0.000959621
Religious Grounds	St Andrew's Roman Catholic Church	845	845	Glasgow Central	976970	14782	339	0.0229333	0.151488	1479751	37	TC0199	8F5BF658-EE92-2245-E053-A03BA40AA829	0.000959621
Religious Grounds	All Saints' Church	5937	5937	High Wycombe	120256	3001	242	0.0806398	0.272281	300856	1404	TC1347	8F5BF642-F906-2245-E053-A03BA40AA829	0.0197337
Public Park Or Garden	St Peter's Gardens	5057	5057	Huddersfield	162949	3640	86	0.0236264	0.151882	364212	113	TC0912	8F5BF683-A08A-2245-E053-A03BA40AA829	0.0138848
Cemetery	Trinity Burial Ground	8111	8111	Hull	284321	8698	348	0.0400092	0.195981	869964	188	TC0632	8F5BF678-A796-2245-E053-A03BA40AA829	0.0110499
Public Park Or Garden	Queen's Gardens	1502	28661	Hull	284321	8698	348	0.0400092	0.195981	869964	188	TC0632	8F5BF678-A777-2245-E053-A03BA40AA829	0.0110499
Cemetery		584	148	Ipswich	144957	5986	324	0.0541263	0.226267	598177	2816	TC0309	8F5BF6C1-C93D-2245-E053-A03BA40AA829	0.0122974
Play Space		148	119	Ipswich	144957	5986	324	0.0541263	0.226267	598177	2816	TC0309	8F5BF6C1-C69C-2245-E053-A03BA40AA829	0.0122974
Public Park Or Garden	Christchurch Park	3250	302564	Ipswich	144957	5986	324	0.0541263	0.226267	598177	2816	TC0309	8F5BF6C1-BE48-2245-E053-A03BA40AA829	0.0122974
Religious Grounds	St Mary-At-The Elms Church	3255	1149	Ipswich	144957	5986	324	0.0541263	0.226267	598177	2816	TC0309	8F5BF6C1-C40E-2245-E053-A03BA40AA829	0.0122974
Religious Grounds	St Mary-Le-Tower Church	119	3255	Ipswich	144957	5986	324	0.0541263	0.226267	598177	2816	TC0309	8F5BF6C1-C5A5-2245-E053-A03BA40AA829	0.0122974
Play Space		75	404	Islington (Greater London)	206348	6511	887	0.136231	0.343034	651693	1862	TC2729	8F5BF6B0-3CCE-2245-E053-A03BA40AA829	0.0320028
Play Space		2300	1024	Islington (Greater London)	206348	6511	887	0.136231	0.343034	651693	1862	TC2729	8F5BF6B0-98A0-2245-E053-A03BA40AA829	0.0320028
Play Space		264	1338	Islington (Greater London)	206348	6511	887	0.136231	0.343034	651693	1862	TC2729	8F5BF6B0-9B44-2245-E053-A03BA40AA829	0.0320028
Play Space		671	264	Islington (Greater London)	206348	6511	887	0.136231	0.343034	651693	1862	TC2729	8F5BF6B0-9B7E-2245-E053-A03BA40AA829	0.0320028
Play Space		1670	57	Islington (Greater London)	206348	6511	887	0.136231	0.343034	651693	1862	TC2729	8F5BF7AE-FB44-2245-E053-A03BA40AA829	0.0320028
Play Space		2352	334	Islington (Greater London)	206348	6511	887	0.136231	0.343034	651693	1862	TC2729	8F5BF7B8-4880-2245-E053-A03BA40AA829	0.0320028
Public Park Or Garden	Culpeper Community Garden	140	2332	Islington (Greater London)	206348	6511	887	0.136231	0.343034	651693	1862	TC2729	8F5BF62D-6A11-2245-E053-A03BA40AA829	0.0320028
Public Park Or Garden	Owens Fields	1588	1662	Islington (Greater London)	206348	6511	887	0.136231	0.343034	651693	1862	TC2729	8F5BF632-6835-2245-E053-A03BA40AA829	0.0320028
Public Park Or Garden	Culpeper Park	282	2233	Islington (Greater London)	206348	6511	887	0.136231	0.343034	651693	1862	TC2729	8F5BF63B-4159-2245-E053-A03BA40AA829	0.0320028
Public Park Or Garden		6456	6456	Islington (Greater London)	206348	6511	887	0.136231	0.343034	651693	1862	TC2729	8F5BF6A8-040F-2245-E053-A03BA40AA829	0.0320028
Public Park Or Garden	Islington Green Gardens	3320	3320	Islington (Greater London)	206348	6511	887	0.136231	0.343034	651693	1862	TC2729	8F5BF6A8-0411-2245-E053-A03BA40AA829	0.0320028
Public Park Or Garden	Duncan Terrace Gardens	87	3611	Islington (Greater London)	206348	6511	887	0.136231	0.343034	651693	1862	TC2729	8F5BF6A8-0424-2245-E053-A03BA40AA829	0.0320028
Public Park Or Garden		12	3546	Islington (Greater London)	206348	6511	887	0.136231	0.343034	651693	1862	TC2729	8F5BF6B0-6D69-2245-E053-A03BA40AA829	0.0320028
Public Park Or Garden	Pleasant Place Garden	1338	7136	Islington (Greater London)	206348	6511	887	0.136231	0.343034	651693	1862	TC2729	8F5BF6B0-98BC-2245-E053-A03BA40AA829	0.0320028
Public Park Or Garden	Spa Green Garden	301	4372	Islington (Greater London)	206348	6511	887	0.136231	0.343034	651693	1862	TC2729	8F5BF6B0-AE06-2245-E053-A03BA40AA829	0.0320028
Public Park Or Garden		401	2455	Kingston Upon Thames (Greater London)	163883	4085	137	0.0335373	0.18139	408688	1664	TC0505	8F5BF6BA-73D9-2245-E053-A03BA40AA829	0.00698822
Religious Grounds	All Saints' Church	2455	5023	Kingston Upon Thames (Greater London)	163883	4085	137	0.0335373	0.18139	408688	1664	TC0505	8F5BF6BA-72D5-2245-E053-A03BA40AA829	0.00698822
Cemetery	St Peter's Graveyard	25	7950	Leeds Central	474632	10240	232	0.0226562	0.14946	1024865	878	TC0175	8F5BF69C-4D5D-2245-E053-A03BA40AA829	0.00463281
Play Space		496	496	Leeds Central	474632	10240	232	0.0226562	0.14946	1024865	878	TC0175	8F5BF69C-4D43-2245-E053-A03BA40AA829	0.00463281
Public Park Or Garden	Nelson Mandela Gardens	229	229	Leeds Central	474632	10240	232	0.0226562	0.14946	1024865	878	TC0175	8F5BF69C-4D42-2245-E053-A03BA40AA829	0.00463281
Public Park Or Garden		2225	2225	Leeds Central	474632	10240	232	0.0226562	0.14946	1024865	878	TC0175	8F5BF6A3-7375-2245-E053-A03BA40AA829	0.00463281
Religious Grounds	St Peter's Church	1773	5962	Leeds Central	474632	10240	232	0.0226562	0.14946	1024865	878	TC0175	8F5BF6A3-771A-2245-E053-A03BA40AA829	0.00463281
Religious Grounds	St Nicholas's Church	165	1707	Leicester	443760	10750	350	0.0325581	0.177477	1075030	1528	TC0311	8F5BF668-7566-2245-E053-A03BA40AA829	0.0123569
Religious Grounds	St Martins Cathedral Church	3844	3844	Leicester	443760	10750	350	0.0325581	0.177477	1075030	1528	TC0311	8F5BF668-75DE-2245-E053-A03BA40AA829	0.0123569
Religious Grounds	St George's Church	8266	8266	Leicester	443760	10750	350	0.0325581	0.177477	1075030	1528	TC0311	8F5BF668-78D2-2245-E053-A03BA40AA829	0.0123569
Religious Grounds	Holy Cross Priory Catholic Church	1009	3013	Leicester	443760	10750	350	0.0325581	0.177477	1075030	1528	TC0311	8F5BF668-79C8-2245-E053-A03BA40AA829	0.0123569
Cemetery		453	453	Lincoln	100160	5995	480	0.0800667	0.271396	599654	2110	TC0518	8F5BF64D-BE1D-2245-E053-A03BA40AA829	0.0110597
Cemetery		1281	1316	Lincoln	100160	5995	480	0.0800667	0.271396	599654	2110	TC0518	8F5BF665-3DD9-2245-E053-A03BA40AA829	0.0110597
Public Park Or Garden	Temple Gardens	22	12577	Lincoln	100160	5995	480	0.0800667	0.271396	599654	2110	TC0518	8F5BF64D-BFB4-2245-E053-A03BA40AA829	0.0110597
Religious Grounds	St Peter-At-Gowt's Church	2405	2405	Lincoln	100160	5995	480	0.0800667	0.271396	599654	2110	TC0518	8F5BF64D-C29B-2245-E053-A03BA40AA829	0.0110597
Religious Grounds	St Botolph's Church	2471	2471	Lincoln	100160	5995	480	0.0800667	0.271396	599654	2110	TC0518	8F5BF64D-C824-2245-E053-A03BA40AA829	0.0110597
Public Park Or Garden	Chavasse Park	13816	17486	Liverpool Central	552267	11275	88	0.00780488	0.0899929	1129349	791	TC0225	8F5BF6A0-DCFC-2245-E053-A03BA40AA829	0.0139425
Religious Grounds		1930	3428	Liverpool Central	552267	11275	88	0.00780488	0.0899929	1129349	791	TC0225	8F5BF6A0-DCFA-2245-E053-A03BA40AA829	0.0139425
Cemetery		1193	1193	Maidstone	107627	2982	160	0.0536553	0.225336	298330	1956	TC0494	8F5BF6A5-14E8-2245-E053-A03BA40AA829	0.0162136
Public Park Or Garden	Brenchley Gardens	1672	16131	Maidstone	107627	2982	160	0.0536553	0.225336	298330	1956	TC0494	8F5BF6A5-1432-2245-E053-A03BA40AA829	0.0162136
Public Park Or Garden	Trinity Park	574	3485	Maidstone	107627	2982	160	0.0536553	0.225336	298330	1956	TC0494	8F5BF6A5-1535-2245-E053-A03BA40AA829	0.0162136
Religious Grounds		1398	1398	Maidstone	107627	2982	160	0.0536553	0.225336	298330	1956	TC0494	8F5BF6A5-1457-2245-E053-A03BA40AA829	0.0162136
Public Park Or Garden	Sackville Gardens	4661	4088	Manchester Central	510746	17402	358	0.0205723	0.143157	1740744	1209	TC0152	8F5BF6CE-3089-2245-E053-A03BA40AA829	0.00694301
Public Park Or Garden	Parsonage Gardens	7417	2623	Manchester Central	510746	17402	358	0.0205723	0.143157	1740744	1209	TC0152	8F5BF6E1-AF1C-2245-E053-A03BA40AA829	0.00694301
Public Park Or Garden	Piccadilly Gardens	8	7417	Manchester Central	510746	17402	358	0.0205723	0.143157	1740744	1209	TC0152	8F5BF6E1-AF65-2245-E053-A03BA40AA829	0.00694301
Religious Grounds	The Cathedral Church of St Mary, St George and St Denys		5498	Manchester Central	510746	17402	358	0.0205723	0.143157	1740744	1209	TC0152	ED4CD975-EDFA-4887-A7E7-1D7B6015271A	0.00694301
Cemetery		433	439	Marylebone	10366	59137	3788	0.0640547	0.244919	5918282	2823	TC2549	8F5BF6B0-550D-2245-E053-A03BA40AA829	0.0169564
Play Space		218	218	Marylebone	10366	59137	3788	0.0640547	0.244919	5918282	2823	TC2549	8F5BF62B-C6AA-2245-E053-A03BA40AA829	0.0169564
Play Space	Coram's Fields Playground	228	16978	Marylebone	10366	59137	3788	0.0640547	0.244919	5918282	2823	TC2549	8F5BF6A8-02DF-2245-E053-A03BA40AA829	0.0169564
Play Space		230	230	Marylebone	10366	59137	3788	0.0640547	0.244919	5918282	2823	TC2549	8F5BF6B0-4100-2245-E053-A03BA40AA829	0.0169564
Play Space		634	634	Marylebone	10366	59137	3788	0.0640547	0.244919	5918282	2823	TC2549	8F5BF6B0-4697-2245-E053-A03BA40AA829	0.0169564
Play Space		587	587	Marylebone	10366	59137	3788	0.0640547	0.244919	5918282	2823	TC2549	8F5BF6B0-4FCF-2245-E053-A03BA40AA829	0.0169564
Play Space		186	186	Marylebone	10366	59137	3788	0.0640547	0.244919	5918282	2823	TC2549	8F5BF6B0-5014-2245-E053-A03BA40AA829	0.0169564
Play Space		76	301	Marylebone	10366	59137	3788	0.0640547	0.244919	5918282	2823	TC2549	8F5BF6B0-AFA3-2245-E053-A03BA40AA829	0.0169564
Play Space		179	144	Marylebone	10366	59137	3788	0.0640547	0.244919	5918282	2823	TC2549	8F5BF6B0-B009-2245-E053-A03BA40AA829	0.0169564
Play Space		1950	649	Marylebone	10366	59137	3788	0.0640547	0.244919	5918282	2823	TC2549	8F5BF6B0-B2CA-2245-E053-A03BA40AA829	0.0169564
Play Space		2232	287	Marylebone	10366	59137	3788	0.0640547	0.244919	5918282	2823	TC2549	8F5BF6B1-1863-2245-E053-A03BA40AA829	0.0169564
Play Space		1547	418	Marylebone	10366	59137	3788	0.0640547	0.244919	5918282	2823	TC2549	8F5BF6B1-1CE0-2245-E053-A03BA40AA829	0.0169564
Play Space		10323	441	Marylebone	10366	59137	3788	0.0640547	0.244919	5918282	2823	TC2549	8F5BF7AF-9A7C-2245-E053-A03BA40AA829	0.0169564
Play Space		374	69	Marylebone	10366	59137	3788	0.0640547	0.244919	5918282	2823	TC2549	8F5BF7B7-8B4F-2245-E053-A03BA40AA829	0.0169564
Public Park Or Garden	Lincoln's Inn Fields	754	29273	Marylebone	10366	59137	3788	0.0640547	0.244919	5918282	2823	TC2549	8F5BF632-6754-2245-E053-A03BA40AA829	0.0169564
Public Park Or Garden	The Green	3241	3241	Marylebone	10366	59137	3788	0.0640547	0.244919	5918282	2823	TC2549	8F5BF632-6836-2245-E053-A03BA40AA829	0.0169564
Public Park Or Garden	Crescent Gardens	20	9435	Marylebone	10366	59137	3788	0.0640547	0.244919	5918282	2823	TC2549	8F5BF6A8-02A5-2245-E053-A03BA40AA829	0.0169564
Public Park Or Garden		4	9002	Marylebone	10366	59137	3788	0.0640547	0.244919	5918282	2823	TC2549	8F5BF6A8-02B5-2245-E053-A03BA40AA829	0.0169564
Public Park Or Garden	St George's Gardens	67	8239	Marylebone	10366	59137	3788	0.0640547	0.244919	5918282	2823	TC2549	8F5BF6A8-02D0-2245-E053-A03BA40AA829	0.0169564
Public Park Or Garden	Tavistock Square Gardens	514	9209	Marylebone	10366	59137	3788	0.0640547	0.244919	5918282	2823	TC2549	8F5BF6A8-02D2-2245-E053-A03BA40AA829	0.0169564
Public Park Or Garden	Brunswick Square Gardens	747	9920	Marylebone	10366	59137	3788	0.0640547	0.244919	5918282	2823	TC2549	8F5BF6A8-02D6-2245-E053-A03BA40AA829	0.0169564
Public Park Or Garden	Mecklenburgh Square Gardens	148	9757	Marylebone	10366	59137	3788	0.0640547	0.244919	5918282	2823	TC2549	8F5BF6A8-02DE-2245-E053-A03BA40AA829	0.0169564
Public Park Or Garden	St Andrew's Gardens	467	6196	Marylebone	10366	59137	3788	0.0640547	0.244919	5918282	2823	TC2549	8F5BF6A8-02E0-2245-E053-A03BA40AA829	0.0169564
Public Park Or Garden	Russell Square Gardens	3594	24831	Marylebone	10366	59137	3788	0.0640547	0.244919	5918282	2823	TC2549	8F5BF6A8-02EB-2245-E053-A03BA40AA829	0.0169564
Public Park Or Garden	Queen Square Garden	3306	3306	Marylebone	10366	59137	3788	0.0640547	0.244919	5918282	2823	TC2549	8F5BF6A8-02EC-2245-E053-A03BA40AA829	0.0169564
Public Park Or Garden	Bloomsbury Square Gardens	7780	7780	Marylebone	10366	59137	3788	0.0640547	0.244919	5918282	2823	TC2549	8F5BF6A8-02EE-2245-E053-A03BA40AA829	0.0169564
Public Park Or Garden	Red Lion Gardens	2561	2561	Marylebone	10366	59137	3788	0.0640547	0.244919	5918282	2823	TC2549	8F5BF6A8-02FB-2245-E053-A03BA40AA829	0.0169564
Public Park Or Garden	St James Garden	4101	5025	Marylebone	10366	59137	3788	0.0640547	0.244919	5918282	2823	TC2549	8F5BF6A8-0494-2245-E053-A03BA40AA829	0.0169564
Public Park Or Garden	St John's Gardens	1518	1518	Marylebone	10366	59137	3788	0.0640547	0.244919	5918282	2823	TC2549	8F5BF6A8-04AD-2245-E053-A03BA40AA829	0.0169564
Public Park Or Garden	Hanover Square Garden	2616	2616	Marylebone	10366	59137	3788	0.0640547	0.244919	5918282	2823	TC2549	8F5BF6A8-0678-2245-E053-A03BA40AA829	0.0169564
Public Park Or Garden	Grosvenor Square Gardens	17420	17420	Marylebone	10366	59137	3788	0.0640547	0.244919	5918282	2823	TC2549	8F5BF6A8-067A-2245-E053-A03BA40AA829	0.0169564
Public Park Or Garden		1651	1651	Marylebone	10366	59137	3788	0.0640547	0.244919	5918282	2823	TC2549	8F5BF6A8-067C-2245-E053-A03BA40AA829	0.0169564
Public Park Or Garden	Mount Street Gardens	4501	4501	Marylebone	10366	59137	3788	0.0640547	0.244919	5918282	2823	TC2549	8F5BF6A8-067F-2245-E053-A03BA40AA829	0.0169564
Public Park Or Garden	Golden Square Gardens	1979	1979	Marylebone	10366	59137	3788	0.0640547	0.244919	5918282	2823	TC2549	8F5BF6A8-0692-2245-E053-A03BA40AA829	0.0169564
Public Park Or Garden	Drury Lane Gardens	1124	1124	Marylebone	10366	59137	3788	0.0640547	0.244919	5918282	2823	TC2549	8F5BF6A8-06AE-2245-E053-A03BA40AA829	0.0169564
Public Park Or Garden	Waterloo Gardens	2063	6230	Marylebone	10366	59137	3788	0.0640547	0.244919	5918282	2823	TC2549	8F5BF6A8-06C8-2245-E053-A03BA40AA829	0.0169564
Public Park Or Garden	Victoria Embankment Gardens	7374	39367	Marylebone	10366	59137	3788	0.0640547	0.244919	5918282	2823	TC2549	8F5BF6A8-06D4-2245-E053-A03BA40AA829	0.0169564
Public Park Or Garden	Cartwright Gardens	624	5477	Marylebone	10366	59137	3788	0.0640547	0.244919	5918282	2823	TC2549	8F5BF6B0-4A00-2245-E053-A03BA40AA829	0.0169564
Public Park Or Garden		741	3664	Marylebone	10366	59137	3788	0.0640547	0.244919	5918282	2823	TC2549	8F5BF6B0-B2CE-2245-E053-A03BA40AA829	0.0169564
Public Park Or Garden	Green Park	287	190085	Marylebone	10366	59137	3788	0.0640547	0.244919	5918282	2823	TC2549	8F5BF6B1-1647-2245-E053-A03BA40AA829	0.0169564
Public Park Or Garden	Priory Church Garden	1082	171	Marylebone	10366	59137	3788	0.0640547	0.244919	5918282	2823	TC2549	8F5BF7B0-9B3A-2245-E053-A03BA40AA829	0.0169564
Public Park Or Garden	The Convent Garden	322	1503	Marylebone	10366	59137	3788	0.0640547	0.244919	5918282	2823	TC2549	8F5BF7B1-B6A8-2245-E053-A03BA40AA829	0.0169564
Religious Grounds	St Marylebone Church	1822	3660	Marylebone	10366	59137	3788	0.0640547	0.244919	5918282	2823	TC2549	8F5BF6B0-3EDD-2245-E053-A03BA40AA829	0.0169564
Religious Grounds	Whitefield Memorial Congregational Church	1316	1316	Marylebone	10366	59137	3788	0.0640547	0.244919	5918282	2823	TC2549	8F5BF6B0-468A-2245-E053-A03BA40AA829	0.0169564
Religious Grounds	St Pancras Church	3265	3435	Marylebone	10366	59137	3788	0.0640547	0.244919	5918282	2823	TC2549	8F5BF6B0-49B7-2245-E053-A03BA40AA829	0.0169564
Religious Grounds	St Giles-In-The-Fields Church	3836	3836	Marylebone	10366	59137	3788	0.0640547	0.244919	5918282	2823	TC2549	8F5BF6B0-50B1-2245-E053-A03BA40AA829	0.0169564
Religious Grounds	St Anne's Church	287	2232	Marylebone	10366	59137	3788	0.0640547	0.244919	5918282	2823	TC2549	8F5BF6B1-18F3-2245-E053-A03BA40AA829	0.0169564
Tennis Court		24	925	Marylebone	10366	59137	3788	0.0640547	0.244919	5918282	2823	TC2549	8F5BF6B0-4A01-2245-E053-A03BA40AA829	0.0169564
Public Park Or Garden	Central Gardens	3855	21954	Middlesbrough	174700	5265	76	0.0144349	0.119275	526711	434	TC0669	8F5BF6DB-641E-2245-E053-A03BA40AA829	0.007319
Play Space		847	847	Milton Keynes	171750	7107	475	0.0668355	0.249737	712122	1676	TC0529	8F5BF633-13E3-2245-E053-A03BA40AA829	0.0188381
Public Park Or Garden	Fred Roche Gardens	12568	12738	Milton Keynes	171750	7107	475	0.0668355	0.249737	712122	1676	TC0529	8F5BF63A-4E63-2245-E053-A03BA40AA829	0.0188381
		0	0	Motherwell	124530	1037	139	0.134	0.34					0
Religious Grounds	St Thomas The Martyr's Church	109	10239	Newcastle Upon Tyne Central	268064	7816	401	0.051305	0.226909	783718	1249	TC0249	8F5BF67D-C7EC-2245-E053-A03BA40AA829	0.0152389
Religious Grounds	St Andrew's Church	4270	4270	Newcastle Upon Tyne Central	268064	7816	401	0.051305	0.226909	783718	1249	TC0249	8F5BF67D-D0D7-2245-E053-A03BA40AA829	0.0152389
Religious Grounds	Church Of St John The Baptist	3156	3156	Newcastle Upon Tyne Central	268064	7816	401	0.051305	0.226909	783718	1249	TC0249	8F5BF67D-E79F-2245-E053-A03BA40AA829	0.0152389
Religious Grounds	Cathedral Church Of St Nicholas	4408	4408	Newcastle Upon Tyne Central	268064	7816	401	0.051305	0.226909	783718	1249	TC0249	8F5BF67D-E7EA-2245-E053-A03BA40AA829	0.0152389
Cemetery		2480	706	Northampton	215173	5041	222	0.0440389	0.205182	504590	2611	TC0579	8F5BF6B7-FABA-2245-E053-A03BA40AA829	0.0183297
Public Park Or Garden		3807	622	Northampton	215173	5041	222	0.0440389	0.205182	504590	2611	TC0579	8F5BF6B7-FD78-2245-E053-A03BA40AA829	0.0183297
Religious Grounds	Church Of The Holy Sepulchre	0	9944	Northampton	215173	5041	222	0.0440389	0.205182	504590	2611	TC0579	8F5BF6B7-E940-2245-E053-A03BA40AA829	0.0183297
Religious Grounds	All Saints' Church	622	2480	Northampton	215173	5041	222	0.0440389	0.205182	504590	2611	TC0579	8F5BF6B7-FC3D-2245-E053-A03BA40AA829	0.0183297
Religious Grounds	St Giles' Parish Church	2340	9013	Northampton	215173	5041	222	0.0440389	0.205182	504590	2611	TC0579	8F5BF6B7-FDB5-2245-E053-A03BA40AA829	0.0183297
Play Space		1285	193	Norwich	186682	9835	1064	0.108185	0.310614	984081	376	TC0305	8F5BF6DC-CA40-2245-E053-A03BA40AA829	0.0440807
Play Space		864	76	Norwich	186682	9835	1064	0.108185	0.310614	984081	376	TC0305	8F5BF7B5-09BF-2245-E053-A03BA40AA829	0.0440807
Public Park Or Garden	St Catherines Plain	8	815	Norwich	186682	9835	1064	0.108185	0.310614	984081	376	TC0305	8F5BF635-E7C8-2245-E053-A03BA40AA829	0.0440807
Public Park Or Garden	Castle Gardens	18960	18960	Norwich	186682	9835	1064	0.108185	0.310614	984081	376	TC0305	8F5BF666-5A39-2245-E053-A03BA40AA829	0.0440807
Public Park Or Garden		2960	685	Norwich	186682	9835	1064	0.108185	0.310614	984081	376	TC0305	8F5BF6DC-CDA2-2245-E053-A03BA40AA829	0.0440807
Public Park Or Garden	The James Stuart Garden	1068	1783	Norwich	186682	9835	1064	0.108185	0.310614	984081	376	TC0305	8F5BF6DC-D05A-2245-E053-A03BA40AA829	0.0440807
Public Park Or Garden		1503	1379	Norwich	186682	9835	1064	0.108185	0.310614	984081	376	TC0305	8F5BF7B1-56F5-2245-E053-A03BA40AA829	0.0440807
Public Park Or Garden	Old Library Wood	2562	3531	Norwich	186682	9835	1064	0.108185	0.310614	984081	376	TC0305	8F5BF7B6-4014-2245-E053-A03BA40AA829	0.0440807
Religious Grounds	St Giles's Church	19	3855	Norwich	186682	9835	1064	0.108185	0.310614	984081	376	TC0305	8F5BF6DC-C7C6-2245-E053-A03BA40AA829	0.0440807
Religious Grounds	St George's Colegate Church	749	1178	Norwich	186682	9835	1064	0.108185	0.310614	984081	376	TC0305	8F5BF6DC-C860-2245-E053-A03BA40AA829	0.0440807
Religious Grounds	St Saviour's Church	1099	793	Norwich	186682	9835	1064	0.108185	0.310614	984081	376	TC0305	8F5BF6DC-C8A5-2245-E053-A03BA40AA829	0.0440807
Religious Grounds	Old Meeting House Congregational Church	966	1099	Norwich	186682	9835	1064	0.108185	0.310614	984081	376	TC0305	8F5BF6DC-C8BE-2245-E053-A03BA40AA829	0.0440807
Religious Grounds	St Clement's Church	1195	966	Norwich	186682	9835	1064	0.108185	0.310614	984081	376	TC0305	8F5BF6DC-C900-2245-E053-A03BA40AA829	0.0440807
Religious Grounds	St Laurence's Church	193	1195	Norwich	186682	9835	1064	0.108185	0.310614	984081	376	TC0305	8F5BF6DC-C994-2245-E053-A03BA40AA829	0.0440807
Religious Grounds	St Andrew's Church	685	1285	Norwich	186682	9835	1064	0.108185	0.310614	984081	376	TC0305	8F5BF6DC-CABD-2245-E053-A03BA40AA829	0.0440807
Religious Grounds	St Peter Mancroft Church	3701	2960	Norwich	186682	9835	1064	0.108185	0.310614	984081	376	TC0305	8F5BF6DC-CDCD-2245-E053-A03BA40AA829	0.0440807
Religious Grounds	St Stephen's Church	1118	3701	Norwich	186682	9835	1064	0.108185	0.310614	984081	376	TC0305	8F5BF6DC-CE10-2245-E053-A03BA40AA829	0.0440807
Religious Grounds	St John The Baptist Church	4	1118	Norwich	186682	9835	1064	0.108185	0.310614	984081	376	TC0305	8F5BF6DC-CE9E-2245-E053-A03BA40AA829	0.0440807
Religious Grounds	The Cathedral Of The Holy And Undivided Trinity	2111	18789	Norwich	186682	9835	1064	0.108185	0.310614	984081	376	TC0305	8F5BF6DC-CFEE-2245-E053-A03BA40AA829	0.0440807
Religious Grounds	St John De Sepulchre's Church	1871	1932	Norwich	186682	9835	1064	0.108185	0.310614	984081	376	TC0305	8F5BF6DC-DAFC-2245-E053-A03BA40AA829	0.0440807
Religious Grounds	St Michael At Pleas Church	458	1537	Norwich	186682	9835	1064	0.108185	0.310614	984081	376	TC0305	8F5BF7B2-9EA0-2245-E053-A03BA40AA829	0.0440807
Public Park Or Garden	Bellar Gate Rest Garden	876	876	Nottingham Central	289301	12017	617	0.0513439	0.221075	1201598	1030	TC0108	8F5BF666-C924-2245-E053-A03BA40AA829	0.0136993
Public Park Or Garden	Barker Gate Rest Garden	1581	1581	Nottingham Central	289301	12017	617	0.0513439	0.221075	1201598	1030	TC0108	8F5BF666-C925-2245-E053-A03BA40AA829	0.0136993
Public Park Or Garden	Victoria Park	171	16225	Nottingham Central	289301	12017	617	0.0513439	0.221075	1201598	1030	TC0108	8F5BF697-44B7-2245-E053-A03BA40AA829	0.0136993
Religious Grounds	St Barnabas Roman Catholic Cathedral	4312	4312	Nottingham Central	289301	12017	617	0.0513439	0.221075	1201598	1030	TC0108	8F5BF666-C398-2245-E053-A03BA40AA829	0.0136993
Religious Grounds	St Peter With St James Church	1954	1954	Nottingham Central	289301	12017	617	0.0513439	0.221075	1201598	1030	TC0108	8F5BF666-C880-2245-E053-A03BA40AA829	0.0136993
Religious Grounds	St Nicholas's Church	2551	2551	Nottingham Central	289301	12017	617	0.0513439	0.221075	1201598	1030	TC0108	8F5BF666-C8CB-2245-E053-A03BA40AA829	0.0136993
Religious Grounds	St Mary's Church	5016	5016	Nottingham Central	289301	12017	617	0.0513439	0.221075	1201598	1030	TC0108	8F5BF666-C926-2245-E053-A03BA40AA829	0.0136993
Religious Grounds	St Mary Magdalen's Church	1769	1769	Oxford	159994	4844	628	0.129645	0.335912	484736	263	TC0087	8F5BF631-C7AB-2245-E053-A03BA40AA829	0.0110142
Religious Grounds	St Thomas's Church	2163	3665	Oxford	159994	4844	628	0.129645	0.335912	484736	263	TC0087	8F5BF6AE-DEAC-2245-E053-A03BA40AA829	0.0110142
Religious Grounds	St Ebbe's Church	1314	1314	Oxford	159994	4844	628	0.129645	0.335912	484736	263	TC0087	8F5BF6AE-DFF5-2245-E053-A03BA40AA829	0.0110142
Religious Grounds	Christ Church Cathedral	93	26994	Oxford	159994	4844	628	0.129645	0.335912	484736	263	TC0087	8F5BF6DA-D952-2245-E053-A03BA40AA829	0.0110142
Playing Field	Stanley Recreation Ground	178	30499	Peterborough	161707	4187	95	0.0226893	0.148911	419406	2222	TC1043	8F5BF6A1-17BF-2245-E053-A03BA40AA829	0.00502616
Religious Grounds	Roman Catholic Church Of St Peter And All Souls	1879	1879	Peterborough	161707	4187	95	0.0226893	0.148911	419406	2222	TC1043	8F5BF6A1-17A3-2245-E053-A03BA40AA829	0.00502616
Religious Grounds	St Peter's Cathedral	51	29491	Peterborough	161707	4187	95	0.0226893	0.148911	419406	2222	TC1043	8F5BF6A1-18C1-2245-E053-A03BA40AA829	0.00502616
Cemetery		7	538	Plymouth	234982	6172	311	0.0503889	0.218746	617159	2447	TC0543	8F5BF6B3-2EF8-2245-E053-A03BA40AA829	0.00404434
Play Space		893	292	Plymouth	234982	6172	311	0.0503889	0.218746	617159	2447	TC0543	8F5BF6B3-2B9E-2245-E053-A03BA40AA829	0.00404434
Play Space		449	355	Plymouth	234982	6172	311	0.0503889	0.218746	617159	2447	TC0543	8F5BF6B3-2DC2-2245-E053-A03BA40AA829	0.00404434
Public Park Or Garden		463	463	Plymouth	234982	6172	311	0.0503889	0.218746	617159	2447	TC0543	8F5BF630-0E9C-2245-E053-A03BA40AA829	0.00404434
Public Park Or Garden		213	213	Plymouth	234982	6172	311	0.0503889	0.218746	617159	2447	TC0543	8F5BF638-B33A-2245-E053-A03BA40AA829	0.00404434
Public Park Or Garden	Lydia's Garden	355	116	Plymouth	234982	6172	311	0.0503889	0.218746	617159	2447	TC0543	8F5BF6B3-2D5D-2245-E053-A03BA40AA829	0.00404434
Religious Grounds	Minster Church Of St Andrew's	116	2393	Plymouth	234982	6172	311	0.0503889	0.218746	617159	2447	TC0543	8F5BF6B3-2D56-2245-E053-A03BA40AA829	0.00404434
Play Space		449	449	Reading	218705	6330	413	0.0652449	0.246957	635732	2705	TC0068	8F5BF62D-C10D-2245-E053-A03BA40AA829	0.0193336
Religious Grounds	St Laurence's Church	1417	4618	Reading	218705	6330	413	0.0652449	0.246957	635732	2705	TC0068	8F5BF6CB-8AB7-2245-E053-A03BA40AA829	0.0193336
Religious Grounds	Holy Trinity Church	6520	1417	Reading	218705	6330	413	0.0652449	0.246957	635732	2705	TC0068	8F5BF6CB-9151-2245-E053-A03BA40AA829	0.0193336
Religious Grounds	Reading Minster Of St Mary The Virgin	3382	6520	Reading	218705	6330	413	0.0652449	0.246957	635732	2705	TC0068	8F5BF6CB-9366-2245-E053-A03BA40AA829	0.0193336
Religious Grounds	St Giles' Church	523	3382	Reading	218705	6330	413	0.0652449	0.246957	635732	2705	TC0068	8F5BF6CB-94C2-2245-E053-A03BA40AA829	0.0193336
Cemetery		5023	2139	Richmond Upon Thames (Greater London)	185393	2611	261	0.0999617	0.299949	261441	2474	TC0648	8F5BF6BA-431D-2245-E053-A03BA40AA829	0.0217487
Public Park Or Garden	Richmond Green	529	40481	Richmond Upon Thames (Greater London)	185393	2611	261	0.0999617	0.299949	261441	2474	TC0648	8F5BF632-652B-2245-E053-A03BA40AA829	0.0217487
Religious Grounds	St Mary Magdelene's Church	134	4046	Richmond Upon Thames (Greater London)	185393	2611	261	0.0999617	0.299949	261441	2474	TC0648	8F5BF6BA-413C-2245-E053-A03BA40AA829	0.0217487
Religious Grounds	St Edward The Confessor's Church	2509	3170	Romford (Greater London, Havering)	235372	5754	251	0.0436218	0.204252	574867	2167	TC0371	8F5BF6D0-DBDA-2245-E053-A03BA40AA829	0.00916734
Religious Grounds		2761	4133	Romford (Greater London, Havering)	235372	5754	251	0.0436218	0.204252	574867	2167	TC0371	8F5BF6D0-DF0F-2245-E053-A03BA40AA829	0.00916734
Public Park Or Garden	Peace Gardens	3349	3349	Sheffield	518090	9915	151	0.0152295	0.122464	992955	1963	TC0287	8F5BF676-02E9-2245-E053-A03BA40AA829	0.0134246
Public Park Or Garden	Gell Street Park	392	3911	Sheffield	518090	9915	151	0.0152295	0.122464	992955	1963	TC0287	8F5BF678-D4C8-2245-E053-A03BA40AA829	0.0134246
Public Park Or Garden	Devonshire Green	366	10542	Sheffield	518090	9915	151	0.0152295	0.122464	992955	1963	TC0287	8F5BF678-D4CB-2245-E053-A03BA40AA829	0.0134246
Religious Grounds	St Peter And St Paul's Cathedral	9223	9223	Sheffield	518090	9915	151	0.0152295	0.122464	992955	1963	TC0287	8F5BF674-49F2-2245-E053-A03BA40AA829	0.0134246
Play Space		171	985	Shepherd's Bush (Greater London, Hammersmith)	182655	4197	299	0.0712414	0.257228	422267	658	TC2567	8F5BF7B0-4AF1-2245-E053-A03BA40AA829	0.0238877
Play Space		3192	285	Shepherd's Bush (Greater London, Hammersmith)	182655	4197	299	0.0712414	0.257228	422267	658	TC2567	8F5BF7B0-CCE9-2245-E053-A03BA40AA829	0.0238877
Public Park Or Garden	Shepherd's Bush Common	6724	31153	Shepherd's Bush (Greater London, Hammersmith)	182655	4197	299	0.0712414	0.257228	422267	658	TC2567	8F5BF632-66EE-2245-E053-A03BA40AA829	0.0238877
Bowling Green		1509	2048	Solihull	123187	2262	84	0.0371353	0.189093	226291	1510	TC0892	8F5BF672-A5CF-2245-E053-A03BA40AA829	0.00907681
Public Park Or Garden	Golden Jubilee Gardens	523	5374	Solihull	123187	2262	84	0.0371353	0.189093	226291	1510	TC0892	8F5BF672-A643-2245-E053-A03BA40AA829	0.00907681
Religious Grounds	St Alphege's Church	22	7536	Solihull	123187	2262	84	0.0371353	0.189093	226291	1510	TC0892	8F5BF672-A6C7-2245-E053-A03BA40AA829	0.00907681
Public Park Or Garden	Palmerston Park	2079	33984	Southampton	253651	3887	110	0.0282995	0.165827	388642	162	TC0270	8F5BF686-425B-2245-E053-A03BA40AA829	0.00653815
Public Park Or Garden	Houndwell Park	462	19246	Southampton	253651	3887	110	0.0282995	0.165827	388642	162	TC0270	8F5BF686-425D-2245-E053-A03BA40AA829	0.00653815
Religious Grounds	St Mary's Church	6185	4661	Stockport	105878	4322	383	0.0886164	0.284189	433074	1143	TC0737	8F5BF6CF-C05C-2245-E053-A03BA40AA829	0.0142816
Public Park Or Garden		1113	2562	Stoke-On-Trent	270726	2584	115	0.0445046	0.206213	257940	382	TC0318	8F5BF7B6-5B0C-2245-E053-A03BA40AA829	0.00985888
Religious Grounds		1430	1430	Stoke-On-Trent	270726	2584	115	0.0445046	0.206213	257940	382	TC0318	8F5BF696-73FB-2245-E053-A03BA40AA829	0.00985888
Public Park Or Garden	Mowbray Gardens	1586	77202	Sunderland	174286	4049	204	0.0503828	0.218734	404837	2012	TC0567	8F5BF6C8-67F5-2245-E053-A03BA40AA829	0.00771422
Religious Grounds	St Michael's Church Minster	1537	4364	Sunderland	174286	4049	204	0.0503828	0.218734	404837	2012	TC0567	8F5BF7B2-2943-2245-E053-A03BA40AA829	0.00771422
Religious Grounds	Holy Trinity Church	4025	7378	Sutton Coldfield	109015	2074	313	0.150916	0.357967	208073	2789	TC0383	8F5BF66B-18A7-2245-E053-A03BA40AA829	0.0193442
Cemetery		2897	290	Swansea	179485	4896	250	0.0510621	0.220124	490298	1170	TC0303	8F5BF6CA-72B2-2245-E053-A03BA40AA829	0.0215767
Play Space		845	950	Swansea	179485	4896	250	0.0510621	0.220124	490298	1170	TC0303	8F5BF62D-70DF-2245-E053-A03BA40AA829	0.0215767
Public Park Or Garden	Castle Gardens	796	3931	Swansea	179485	4896	250	0.0510621	0.220124	490298	1170	TC0303	8F5BF6C0-424D-2245-E053-A03BA40AA829	0.0215767
Religious Grounds	St Matthew's Church	5751	1586	Swansea	179485	4896	250	0.0510621	0.220124	490298	1170	TC0303	8F5BF6CA-4558-2245-E053-A03BA40AA829	0.0215767
Religious Grounds	St Mary's Church	290	5751	Swansea	179485	4896	250	0.0510621	0.220124	490298	1170	TC0303	8F5BF6CA-71C5-2245-E053-A03BA40AA829	0.0215767
Public Park Or Garden	St Mary's Open Space	2714	4199	Watford	131982	2413	87	0.0360547	0.186426	241400	3	TC0329	8F5BF636-7502-2245-E053-A03BA40AA829	0.0298633
Religious Grounds	St Mary's Church	4495	5980	Watford	131982	2413	87	0.0360547	0.186426	241400	3	TC0329	8F5BF682-0FCC-2245-E053-A03BA40AA829	0.0298633
Public Park Or Garden	Gerrard Winstanley Gardens	1908	1908	Wigan	103608	3031	115	0.0379413	0.191054	304030	1919	TC0920	8F5BF635-B86A-2245-E053-A03BA40AA829	0.015505
Public Park Or Garden		2806	3406	Wigan	103608	3031	115	0.0379413	0.191054	304030	1919	TC0920	8F5BF637-F0FA-2245-E053-A03BA40AA829	0.015505
		0	0	Woking	105367	3046	61	0.02	0.14					0
Public Park Or Garden	St Andrew's Gardens	285	6282	Worcester	100153	4900	308	0.0628571	0.242706	490457	2759	TC0715	8F5BF684-2085-2245-E053-A03BA40AA829	0.00688134
Religious Grounds	Christ And St Mary's Cathedral	3090	10786	Worcester	100153	4900	308	0.0628571	0.242706	490457	2759	TC0715	8F5BF691-1A70-2245-E053-A03BA40AA829	0.00688134
Public Park Or Garden	Steyne Gardens	4340	10234	Worthing	109120	4782	155	0.0324132	0.177095	478533	2296	TC0835	8F5BF678-7F7A-2245-E053-A03BA40AA829	0.0110379
Public Park Or Garden	Denton Gardens	942	8195	Worthing	109120	4782	155	0.0324132	0.177095	478533	2296	TC0835	8F5BF678-7F7D-2245-E053-A03BA40AA829	0.0110379
Bowling Green		473	7058	York	152841	8737	1003	0.114799	0.319138	875269	201	TC0075	8F5BF6C6-9B33-2245-E053-A03BA40AA829	0.0239206
Cemetery		274	1450	York	152841	8737	1003	0.114799	0.319138	875269	201	TC0075	8F5BF6C6-9A98-2245-E053-A03BA40AA829	0.0239206
Cemetery		871	1897	York	152841	8737	1003	0.114799	0.319138	875269	201	TC0075	8F5BF6C6-9C4B-2245-E053-A03BA40AA829	0.0239206
Public Park Or Garden	College Green	799	799	York	152841	8737	1003	0.114799	0.319138	875269	201	TC0075	8F5BF632-6731-2245-E053-A03BA40AA829	0.0239206
Public Park Or Garden	Rest Garden	1587	1587	York	152841	8737	1003	0.114799	0.319138	875269	201	TC0075	8F5BF63B-A320-2245-E053-A03BA40AA829	0.0239206
Public Park Or Garden	Museum Gardens	5253	40592	York	152841	8737	1003	0.114799	0.319138	875269	201	TC0075	8F5BF6BC-A425-2245-E053-A03BA40AA829	0.0239206
Public Park Or Garden	Dean's Park	2630	25137	York	152841	8737	1003	0.114799	0.319138	875269	201	TC0075	8F5BF6BC-A42A-2245-E053-A03BA40AA829	0.0239206
Public Park Or Garden	St George's Field	3517	6174	York	152841	8737	1003	0.114799	0.319138	875269	201	TC0075	8F5BF6BC-A456-2245-E053-A03BA40AA829	0.0239206
Religious Grounds	St Martin cum Gregory Church	1433	1433	York	152841	8737	1003	0.114799	0.319138	875269	201	TC0075	8F5BF62E-0283-2245-E053-A03BA40AA829	0.0239206
Religious Grounds	Holy Trinity Church	1	1334	York	152841	8737	1003	0.114799	0.319138	875269	201	TC0075	8F5BF6C6-90AD-2245-E053-A03BA40AA829	0.0239206
Religious Grounds	St Cuthbert's Church	916	1234	York	152841	8737	1003	0.114799	0.319138	875269	201	TC0075	8F5BF6C6-91B0-2245-E053-A03BA40AA829	0.0239206
Religious Grounds	St Denys' Church	725	916	York	152841	8737	1003	0.114799	0.319138	875269	201	TC0075	8F5BF6C6-9331-2245-E053-A03BA40AA829	0.0239206
Religious Grounds	St Margaret's Church Building	8	2994	York	152841	8737	1003	0.114799	0.319138	875269	201	TC0075	8F5BF6C6-979C-2245-E053-A03BA40AA829	0.0239206
Religious Grounds	St Mary's Church	608	1117	York	152841	8737	1003	0.114799	0.319138	875269	201	TC0075	8F5BF6C6-9A29-2245-E053-A03BA40AA829	0.0239206
Religious Grounds	St Peter's Cathedral	1842	12194	York	152841	8737	1003	0.114799	0.319138	875269	201	TC0075	8F5BF6E8-D385-2245-E053-A03BA40AA829	0.0239206

## Sheet: iTree results
Site	Non-tree points	Tree points	% Tree Cover	+/- SE	Area ha	+/- SE	Pop_size	Tree_Cover	PopSize_Z	Tree_Cover_Z	City_Name	Pop_Size_Rank	Tree_Cover_Rank
Aberdeen	367	34	8.48	1.39	11.26	1.85	209460	8.48	-0.124566	0.856284	Aberdeen	27	19
Basildon	292	8	2.67	0.94	0.61	0.2	107123	2.67	-0.670927	-0.989731	Basildon	59	55
Basingstoke	354	16	4.32	1.06	0.9	0.2	107355	4.32	-0.669688	-0.465475	Basingstoke	58	43
Birmingham	505	15	2.88	0.73	3.75	0.95	1085810	2.88	4.55413	-0.923007	Birmingham	1	53
Bournemouth	337	39	10.37	1.57	7.03	1.07	187503	10.37	-0.241791	1.45679	Bournemouth	29	6
Brighton	369	15	3.91	0.99	3.93	0.99	229700	3.91	-0.0165075	-0.595745	Brighton	23	47
Bristol	363	41	10.15	1.5	10.38	1.54	535907	10.15	1.61828	1.38689	Bristol	4	8
Bromley	359	21	5.53	1.17	1.63	0.35	305246	5.53	0.386821	-0.0810213	Bromley	14	33
Cambridge	359	41	10.25	1.52	4.14	0.61	145818	10.25	-0.46434	1.41867	Cambridge	44	7
Camden	362	47	11.49	1.58	6.06	0.83	220306	11.49	-0.0666606	1.81265	Camden	24	3
Cardiff	383	8	2.05	0.72	1.29	0.45	335145	2.05	0.546447	-1.18672	Cardiff	12	61
Chelmsford	374	37	9	1.41	5.24	0.82	110507	9	-0.65286	1.0215	Chelmsford	53	13
Chelsea	347	33	8.68	1.44	4.69	0.78	158649	8.68	-0.395838	0.91983	Chelsea	41	18
Cheltenham	331	33	9.07	1.5	5.98	0.99	116447	9.07	-0.621147	1.04374	Cheltenham	51	12
City of London	620	40	6.06	0.93	19.62	3.01	7152	6.06	-1.20466	0.0873759	City of London	68	27
Colchester	366	24	6.15	1.22	2.41	0.48	119441	6.15	-0.605163	0.115972	Colchester	50	25
Coventry	357	23	6.05	1.22	3.18	0.64	325949	6.05	0.497351	0.0841986	Coventry	13	28
Crawley	304	16	5	1.22	1.39	0.34	106943	5	-0.671888	-0.249418	Crawley	60	38
Croydon	366	24	6.15	1.22	4.25	0.84	345936	6.15	0.604058	0.115972	Croydon	10	25
Derby	355	35	8.97	1.45	7.81	1.26	255394	8.97	0.120669	1.01197	Derby	19	14
Dundee	288	12	4	1.13	2.19	0.62	157690	4	-0.400957	-0.567149	Dundee	42	46
Ealing	341	30	8.09	1.42	2.01	0.35	338952	8.09	0.566771	0.732369	Ealing	11	20
Eastbourne	320	15	4.48	1.13	2.38	0.6	109185	4.48	-0.659918	-0.414638	Eastbourne	54	41
Edinburgh	353	7	1.94	0.73	1.33	0.5	488610	1.94	1.36577	-1.22167	Edinburgh	7	65
Exeter	318	42	11.67	1.69	7.44	1.08	113507	11.67	-0.636843	1.86984	Exeter	52	2
Falkirk	288	17	5.57	1.31	1.99	0.47	100480	5.57	-0.706393	-0.0683121	Falkirk	64	31
Glasgow	352	7	1.95	0.74	2.88	1.09	976970	1.95	3.97305	-1.2185	Glasgow	2	64
High Wycombe	344	16	4.44	1.09	1.33	0.33	120256	4.44	-0.600812	-0.427348	High Wycombe	49	42
Huddersfield	351	9	2.5	0.83	9	3	162949	2.5	-0.37288	-1.04374	Huddersfield	38	56
Hull	401	29	6.74	1.21	5.85	1.05	284321	6.74	0.275105	0.303433	Hull	16	23
Ipswich	376	24	6	1.19	3.58	0.71	144957	6	-0.468937	0.0683121	Ipswich	45	29
Islington	359	61	14.52	1.72	9.45	1.12	206348	14.52	-0.14118	2.77538	Islington	28	1
Kingston	358	22	5.79	1.2	2.36	0.49	163883	5.79	-0.367894	0.00158865	Kingston	37	30
Leeds	392	8	2	0.71	2.05	0.72	474632	2	1.29115	-1.20261	Leeds	8	62
Leicester	368	12	3.16	0.9	3.39	0.96	443760	3.16	1.12632	-0.834043	Leicester	9	51
Lincoln	360	24	6.67	1.31	3.99	0.79	100160	6.67	-0.708101	0.281192	Lincoln	65	24
Liverpool	375	4	1.06	0.53	1.19	0.59	552267	1.06	1.70563	-1.50128	Liverpool	3	67
Maidstone	316	14	4.24	1.11	1.26	0.33	107627	4.24	-0.668236	-0.490894	Maidstone	57	45
Manchester	490	10	2	0.63	3.47	1.09	510746	2	1.48395	-1.20261	Manchester	6	62
Marylebone	875	84	8.76	0.91	51.75	5.39	10366	8.76	-1.1875	0.945248	Marylebone	67	16
Middlesborough	351	9	2.5	0.83	1.31	0.44	174700	2.5	-0.310144	-1.04374	Middlesborough	34	56
Milton Keynes	337	33	8.92	1.48	6.34	1.05	171750	8.92	-0.325893	0.996085	Milton Keynes	36	15
Motherwell	279	33	10.58	1.74	1.1	0.18	124530	10.58	-0.577993	1.52352	Motherwell	47	5
Newcastle	349	11	3.06	0.91	2.39	0.71	268064	3.06	0.188312	-0.865816	Newcastle	18	52
Northampton	354	16	4.32	1.06	2.18	0.53	215173	4.32	-0.0940649	-0.465475	Northampton	26	43
Norwich	373	8	2.1	0.74	2.06	0.73	186682	2.1	-0.246174	-1.17084	Norwich	30	60
Nottingham	381	19	4.75	1.06	5.7	1.28	289301	4.75	0.301693	-0.328851	Nottingham	15	39
Oxford	360	40	10	1.5	4.84	0.73	159994	10	-0.388657	1.33923	Oxford	40	9
Peterborough	357	13	3.51	0.96	1.47	0.4	161707	3.51	-0.379511	-0.722837	Peterborough	39	50
Plymouth	301	12	3.83	1.09	2.36	0.67	234982	3.83	0.0116922	-0.621163	Plymouth	22	48
Reading	378	22	5.5	1.14	3.49	0.72	218705	5.5	-0.0752081	-0.0905532	Reading	25	34
Richmond	338	43	11.29	1.62	2.95	0.42	185393	11.29	-0.253056	1.74911	Richmond	31	4
Romford	350	10	2.78	0.87	1.59	0.5	235372	2.78	0.0137744	-0.95478	Romford	21	54
Sheffield	600	2	0.33	0.23	3.3	0.23	518090	0.33	1.52316	-1.73322	Sheffield	5	68
Shepherd's Bush	332	18	5.14	1.18	2.17	0.5	182655	5.14	-0.267673	-0.204936	Shepherd's Bush	32	36
Solihull	312	18	5.45	1.25	1.23	0.28	123187	5.45	-0.585163	-0.10644	Solihull	48	35
Southampton	352	8	2.22	0.79	8.6	3	253651	2.22	0.111363	-1.13271	Southampton	20	58
Stockport	338	34	9.14	1.49	3.95	0.65	105878	9.14	-0.677573	1.06599	Stockport	61	11
Stoke	346	13	3.62	0.99	9.3	2.5	270726	3.62	0.202524	-0.687887	Stoke	17	49
Sunderland	354	8	2.21	0.78	8.9	3.1	174286	2.21	-0.312354	-1.13589	Sunderland	35	59
Sutton Coldfield	343	27	7.3	1.35	1.52	0.28	109015	7.3	-0.660826	0.481362	Sutton Coldfield	56	21
Swansea	365	35	8.75	1.41	4.28	0.69	179485	8.75	-0.284597	0.942071	Swansea	33	17
Watford	361	17	4.5	1.07	1.08	0.26	131982	4.5	-0.538208	-0.408284	Watford	46	40
Wigan	340	20	5.56	1.21	1.69	0.37	103608	5.56	-0.689693	-0.0714894	Wigan	63	32
Woking	351	19	5.14	1.15	1.56	0.35	105367	5.14	-0.680302	-0.204936	Woking	62	36
Worcester	354	26	6.84	1.3	3.35	0.63	100153	6.84	-0.708138	0.335206	Worcester	66	22
Worthing	295	5	1.67	0.75	7.9	3.5	109120	1.67	-0.660265	-1.30746	Worthing	55	66
York	407	43	9.56	1.39	8.34	1.21	152841	9.56	-0.426845	1.19943	York	43	10

## Sheet: 1 km NDVI
CC	_count	_sum	_mean	_stdev
Liverpool Central	69706	8050	0.115485	0.319831
City of London, London	109623	17529	0.159903	0.366516
Cardiff Central	60973	10501	0.172224	0.377575
Southampton	51482	9476	0.184064	0.387737
Manchester Central	89294	16952	0.189845	0.392178
Hull	63529	12676	0.199531	0.399648
Leeds Central	75152	15479	0.205969	0.404408
Birmingham Central	92483	19176	0.207346	0.405406
Middlesbrough	58871	12592	0.213891	0.410051
Dundee	46078	9883	0.214484	0.411098
Chelsea (Greater London, Kensington)	75810	16630	0.219364	0.413816
Brighton	56714	12468	0.21984	0.414138
Leicester	71104	16742	0.235458	0.424318
Sunderland	52453	12857	0.245115	0.430155
Plymouth	55208	13617	0.246649	0.431103
Shepherd's Bush (Greater London, Hammersmith)	71320	18583	0.260558	0.438939
Worthing	41771	11089	0.265471	0.441584
Glasgow Central	88628	24195	0.272995	0.445625
Marylebone	141431	39804	0.281438	0.4497
Swansea	51932	15107	0.2909	0.45422
Islington (Greater London)	75289	21969	0.291796	0.454589
Bristol Central	90167	26829	0.297548	0.457277
Northampton	61396	18366	0.29914	0.457881
Coventry	59356	17882	0.301267	0.458808
Stockport	55658	17012	0.305652	0.460683
Derby	74356	22856	0.307386	0.461556
Wigan	53293	16715	0.313643	0.464054
Lincoln	63817	20310	0.318254	0.465799
Stoke-On-Trent	53644	17344	0.323317	0.467742
Sheffield	85201	28067	0.329421	0.470053
Aberdeen	103907	34339	0.330478	0.470385
Kingston Upon Thames (Greater London)	46557	15467	0.332216	0.471008
Edinburgh Central	80404	26775	0.333006	0.472106
Reading	65433	21914	0.334907	0.471958
Camden Town (Greater London)	74827	25071	0.335053	0.472009
Peterborough	50955	17667	0.346718	0.475966
York	75576	26220	0.346936	0.476023
Eastbourne	42985	15022	0.349471	0.476803
Romford (Greater London, Havering)	73511	26970	0.366884	0.481954
Watford	53091	19513	0.367539	0.482135
Nottingham Central	94375	34900	0.369801	0.482773
Newcastle Upon Tyne Central	65280	24202	0.370741	0.483289
Croydon (Greater London)	89690	34299	0.382417	0.485978
Norwich	88329	33976	0.384653	0.486513
Motherwell	43710	16825	0.384923	0.486577
Falkirk	47199	18674	0.395644	0.488989
Maidstone	47424	18863	0.397752	0.489434
Oxford	36525	14862	0.406899	0.491256
Worcester	57062	23541	0.412551	0.492293
Huddersfield	62334	25811	0.414076	0.492594
Ipswich	72541	30150	0.415627	0.492998
Exeter	67927	28339	0.417198	0.493156
Chelmsford	70812	29895	0.422174	0.493906
Colchester	57865	24476	0.422985	0.494033
Richmond Upon Thames (Greater London)	33572	14286	0.425533	0.494424
Ealing (Greater London)	54636	24201	0.44295	0.496735
Basildon	40470	18009	0.444996	0.496965
Cheltenham	79156	37982	0.479837	0.499593
Basingstoke	48097	23619	0.49107	0.49992
Cambridge	71720	35981	0.501687	0.499997
High Wycombe	47935	24112	0.503014	0.499991
Milton Keynes	63504	32108	0.505606	0.499969
Bromley (Greater London)	58281	31729	0.544414	0.498023
Crawley	56048	31315	0.558718	0.49654
Bournemouth	55842	31984	0.572759	0.494678
Woking	57354	34586	0.603027	0.48927
Solihull	45725	28883	0.631668	0.482352
Sutton Coldfield	58757	40527	0.689739	0.4626

## Sheet: CC w GS intersect
OSGS_typology	OSGS_name	Clipped_OSGS_area_m2	OSGS_area_m2	CC_name	Pop_size	NDVI_count	NDVI_sum	NDVI_mean	NDVI_stdev	CC_area_m2	fid	CC_id	OSGS_id	Proportion_CC_OSGS_area
Other Sports Facility		79	79	Liverpool Central	552267	11275	88	0.00780488	0.0899929	1129349	791	TC0225	8F5BF62D-1C2C-2245-E053-A03BA40AA829	0.0140125
Religious Grounds		1930	3428	Liverpool Central	552267	11275	88	0.00780488	0.0899929	1129349	791	TC0225	8F5BF6A0-DCFA-2245-E053-A03BA40AA829	0.0140125
Public Park Or Garden	Chavasse Park	13816	17486	Liverpool Central	552267	11275	88	0.00780488	0.0899929	1129349	791	TC0225	8F5BF6A0-DCFC-2245-E053-A03BA40AA829	0.0140125
Religious Grounds	St Martin Of Tours Church	2484	2761	Basildon	107123	2308	33	0.0142981	0.118717	230862	1769	TC0770	8F5BF6D1-5CDA-2245-E053-A03BA40AA829	0.0107597
Public Park Or Garden	Central Gardens	3855	21954	Middlesbrough	174700	5265	76	0.0144349	0.119275	526711	434	TC0669	8F5BF6DB-641E-2245-E053-A03BA40AA829	0.007319
Religious Grounds	St Peter And St Paul's Cathedral	9223	9223	Sheffield	518090	9915	151	0.0152295	0.122464	992955	1963	TC0287	8F5BF674-49F2-2245-E053-A03BA40AA829	0.0134246
Public Park Or Garden	Peace Gardens	3349	3349	Sheffield	518090	9915	151	0.0152295	0.122464	992955	1963	TC0287	8F5BF676-02E9-2245-E053-A03BA40AA829	0.0134246
Public Park Or Garden	Gell Street Park	392	3911	Sheffield	518090	9915	151	0.0152295	0.122464	992955	1963	TC0287	8F5BF678-D4C8-2245-E053-A03BA40AA829	0.0134246
Public Park Or Garden	Devonshire Green	366	10542	Sheffield	518090	9915	151	0.0152295	0.122464	992955	1963	TC0287	8F5BF678-D4CB-2245-E053-A03BA40AA829	0.0134246
Religious Grounds	St Saviour's And St Peter's Church	7	3633	Eastbourne	109185	5323	93	0.0174714	0.131019	531835	1089	TC0732	8F5BF665-46D0-2245-E053-A03BA40AA829	1.3162e-05
Other Sports Facility		1093	1093	Manchester Central	510746	17402	358	0.0205723	0.143157	1740744	1209	TC0152	8F5BF630-B399-2245-E053-A03BA40AA829	0.00760365
Public Park Or Garden	Sackville Gardens	4661	4088	Manchester Central	510746	17402	358	0.0205723	0.143157	1740744	1209	TC0152	8F5BF6CE-3089-2245-E053-A03BA40AA829	0.00760365
Public Park Or Garden	Parsonage Gardens	7417	2623	Manchester Central	510746	17402	358	0.0205723	0.143157	1740744	1209	TC0152	8F5BF6E1-AF1C-2245-E053-A03BA40AA829	0.00760365
Public Park Or Garden	Piccadilly Gardens	8	7417	Manchester Central	510746	17402	358	0.0205723	0.143157	1740744	1209	TC0152	8F5BF6E1-AF65-2245-E053-A03BA40AA829	0.00760365
Other Sports Facility		57	1060	Manchester Central	510746	17402	358	0.0205723	0.143157	1740744	1209	TC0152	8F5BF7A9-6BB1-2245-E053-A03BA40AA829	0.00760365
Religious Grounds	The Cathedral Church of St Mary, St George and St Denys		5498	Manchester Central	510746	17402	358	0.0205723	0.143157	1740744	1209	TC0152	ED4CD975-EDFA-4887-A7E7-1D7B6015271A	0.00760365
Public Park Or Garden	Nelson Mandela Gardens	229	229	Leeds Central	474632	10240	232	0.0226562	0.14946	1024865	878	TC0175	8F5BF69C-4D42-2245-E053-A03BA40AA829	0.00507677
Play Space		496	496	Leeds Central	474632	10240	232	0.0226562	0.14946	1024865	878	TC0175	8F5BF69C-4D43-2245-E053-A03BA40AA829	0.00507677
Cemetery	St Peter's Graveyard	25	7950	Leeds Central	474632	10240	232	0.0226562	0.14946	1024865	878	TC0175	8F5BF69C-4D5D-2245-E053-A03BA40AA829	0.00507677
Other Sports Facility		455	839	Leeds Central	474632	10240	232	0.0226562	0.14946	1024865	878	TC0175	8F5BF6A3-701E-2245-E053-A03BA40AA829	0.00507677
Public Park Or Garden		2225	2225	Leeds Central	474632	10240	232	0.0226562	0.14946	1024865	878	TC0175	8F5BF6A3-7375-2245-E053-A03BA40AA829	0.00507677
Religious Grounds	St Peter's Church	1773	5962	Leeds Central	474632	10240	232	0.0226562	0.14946	1024865	878	TC0175	8F5BF6A3-771A-2245-E053-A03BA40AA829	0.00507677
Religious Grounds	Roman Catholic Church Of St Peter And All Souls	1879	1879	Peterborough	161707	4187	95	0.0226893	0.148911	419406	2222	TC1043	8F5BF6A1-17A3-2245-E053-A03BA40AA829	0.00502616
Playing Field	Stanley Recreation Ground	178	30499	Peterborough	161707	4187	95	0.0226893	0.148911	419406	2222	TC1043	8F5BF6A1-17BF-2245-E053-A03BA40AA829	0.00502616
Religious Grounds	St Peter's Cathedral	51	29491	Peterborough	161707	4187	95	0.0226893	0.148911	419406	2222	TC1043	8F5BF6A1-18C1-2245-E053-A03BA40AA829	0.00502616
Other Sports Facility		3	2044	Glasgow Central	976970	14782	339	0.0229333	0.151488	1479751	37	TC0199	8F5BF639-94FD-2245-E053-A03BA40AA829	0.00316472
Public Park Or Garden	Barrowland Park	575	5720	Glasgow Central	976970	14782	339	0.0229333	0.151488	1479751	37	TC0199	8F5BF63B-3799-2245-E053-A03BA40AA829	0.00316472
Religious Grounds	St Andrew's Roman Catholic Church	845	845	Glasgow Central	976970	14782	339	0.0229333	0.151488	1479751	37	TC0199	8F5BF658-EE92-2245-E053-A03BA40AA829	0.00316472
Other Sports Facility	Osborne Baths And Wash House	3260	211	Glasgow Central	976970	14782	339	0.0229333	0.151488	1479751	37	TC0199	8F5BF769-5779-2245-E053-A03BA40AA829	0.00316472
Public Park Or Garden	St Peter's Gardens	5057	5057	Huddersfield	162949	3640	86	0.0236264	0.151882	364212	113	TC0912	8F5BF683-A08A-2245-E053-A03BA40AA829	0.0138848
Public Park Or Garden	Bute Park	67	343606	Cardiff Central	335145	6298	151	0.0239759	0.152974	629719	2620	TC0101	8F5BF651-ED4B-2245-E053-A03BA40AA829	0.0583467
Bowling Green		431	2119	Cardiff Central	335145	6298	151	0.0239759	0.152974	629719	2620	TC0101	8F5BF651-F3FC-2245-E053-A03BA40AA829	0.0583467
Playing Field		3441	12380	Cardiff Central	335145	6298	151	0.0239759	0.152974	629719	2620	TC0101	8F5BF651-F428-2245-E053-A03BA40AA829	0.0583467
Other Sports Facility	Stadiwm Principality	30801	84095	Cardiff Central	335145	6298	151	0.0239759	0.152974	629719	2620	TC0101	8F5BF651-F4E1-2245-E053-A03BA40AA829	0.0583467
Religious Grounds	St John The Baptist Church	1939	1939	Cardiff Central	335145	6298	151	0.0239759	0.152974	629719	2620	TC0101	8F5BF651-F58F-2245-E053-A03BA40AA829	0.0583467
Public Park Or Garden		63	1082	Cardiff Central	335145	6298	151	0.0239759	0.152974	629719	2620	TC0101	8F5BF7B0-AC4A-2245-E053-A03BA40AA829	0.0583467
Public Park Or Garden	Palmerston Park	2079	33984	Southampton	253651	3887	110	0.0282995	0.165827	388642	162	TC0270	8F5BF686-425B-2245-E053-A03BA40AA829	0.00653815
Public Park Or Garden	Houndwell Park	462	19246	Southampton	253651	3887	110	0.0282995	0.165827	388642	162	TC0270	8F5BF686-425D-2245-E053-A03BA40AA829	0.00653815
Public Park Or Garden	Steyne Gardens	4340	10234	Worthing	109120	4782	155	0.0324132	0.177095	478533	2296	TC0835	8F5BF678-7F7A-2245-E053-A03BA40AA829	0.0125404
Public Park Or Garden	Denton Gardens	942	8195	Worthing	109120	4782	155	0.0324132	0.177095	478533	2296	TC0835	8F5BF678-7F7D-2245-E053-A03BA40AA829	0.0125404
Other Sports Facility	Beach House Grounds	719	28574	Worthing	109120	4782	155	0.0324132	0.177095	478533	2296	TC0835	8F5BF7B3-3178-2245-E053-A03BA40AA829	0.0125404
Religious Grounds	St Nicholas's Church	165	1707	Leicester	443760	10750	350	0.0325581	0.177477	1075030	1528	TC0311	8F5BF668-7566-2245-E053-A03BA40AA829	0.0123569
Religious Grounds	St Martins Cathedral Church	3844	3844	Leicester	443760	10750	350	0.0325581	0.177477	1075030	1528	TC0311	8F5BF668-75DE-2245-E053-A03BA40AA829	0.0123569
Religious Grounds	St George's Church	8266	8266	Leicester	443760	10750	350	0.0325581	0.177477	1075030	1528	TC0311	8F5BF668-78D2-2245-E053-A03BA40AA829	0.0123569
Religious Grounds	Holy Cross Priory Catholic Church	1009	3013	Leicester	443760	10750	350	0.0325581	0.177477	1075030	1528	TC0311	8F5BF668-79C8-2245-E053-A03BA40AA829	0.0123569
Religious Grounds	St Paul's Church	11803	11803	Birmingham Central	1085810	13016	429	0.0329594	0.17853	1303010	2613	TC0167	8F5BF66E-54E5-2245-E053-A03BA40AA829	0.021623
Religious Grounds	Birmingham Cathedral	13373	13373	Birmingham Central	1085810	13016	429	0.0329594	0.17853	1303010	2613	TC0167	8F5BF66E-5855-2245-E053-A03BA40AA829	0.021623
Other Sports Facility	Bannatyne's Health Club and Spa	2713	2717	Birmingham Central	1085810	13016	429	0.0329594	0.17853	1303010	2613	TC0167	8F5BF66E-5B00-2245-E053-A03BA40AA829	0.021623
Religious Grounds	Roman Catholic Church Of St Catherine of Siena	286	4863	Birmingham Central	1085810	13016	429	0.0329594	0.17853	1303010	2613	TC0167	8F5BF66E-61EB-2245-E053-A03BA40AA829	0.021623
Religious Grounds	All Saints' Church	2455	5023	Kingston Upon Thames (Greater London)	163883	4085	137	0.0335373	0.18139	408688	1664	TC0505	8F5BF6BA-72D5-2245-E053-A03BA40AA829	0.00698822
Public Park Or Garden		401	2455	Kingston Upon Thames (Greater London)	163883	4085	137	0.0335373	0.18139	408688	1664	TC0505	8F5BF6BA-73D9-2245-E053-A03BA40AA829	0.00698822
Public Park Or Garden	St Mary's Open Space	2714	4199	Watford	131982	2413	87	0.0360547	0.186426	241400	3	TC0329	8F5BF636-7502-2245-E053-A03BA40AA829	0.0298633
Religious Grounds	St Mary's Church	4495	5980	Watford	131982	2413	87	0.0360547	0.186426	241400	3	TC0329	8F5BF682-0FCC-2245-E053-A03BA40AA829	0.0298633
Religious Grounds	St Andrew's Church	2467	2467	Dundee	157690	5474	203	0.0370844	0.188969	548149	1159	TC0676	8F5BF66A-1CC2-2245-E053-A03BA40AA829	0.0391864
Other Sports Facility		1172	1172	Dundee	157690	5474	203	0.0370844	0.188969	548149	1159	TC0676	8F5BF66A-1D97-2245-E053-A03BA40AA829	0.0391864
Other Sports Facility	Avertical World	768	768	Dundee	157690	5474	203	0.0370844	0.188969	548149	1159	TC0676	8F5BF66A-1DA4-2245-E053-A03BA40AA829	0.0391864
Other Sports Facility		514	514	Dundee	157690	5474	203	0.0370844	0.188969	548149	1159	TC0676	8F5BF66A-1EC4-2245-E053-A03BA40AA829	0.0391864
Cemetery	The Houff	11087	11087	Dundee	157690	5474	203	0.0370844	0.188969	548149	1159	TC0676	8F5BF66A-1ED3-2245-E053-A03BA40AA829	0.0391864
Religious Grounds	St Mary's Parish Church	1426	1426	Dundee	157690	5474	203	0.0370844	0.188969	548149	1159	TC0676	8F5BF66A-1EF7-2245-E053-A03BA40AA829	0.0391864
Public Park Or Garden	The Wellgate Park	4046	5823	Dundee	157690	5474	203	0.0370844	0.188969	548149	1159	TC0676	8F5BF6B8-3FA0-2245-E053-A03BA40AA829	0.0391864
Bowling Green		1509	2048	Solihull	123187	2262	84	0.0371353	0.189093	226291	1510	TC0892	8F5BF672-A5CF-2245-E053-A03BA40AA829	0.00907681
Public Park Or Garden	Golden Jubilee Gardens	523	5374	Solihull	123187	2262	84	0.0371353	0.189093	226291	1510	TC0892	8F5BF672-A643-2245-E053-A03BA40AA829	0.00907681
Religious Grounds	St Alphege's Church	22	7536	Solihull	123187	2262	84	0.0371353	0.189093	226291	1510	TC0892	8F5BF672-A6C7-2245-E053-A03BA40AA829	0.00907681
Public Park Or Garden	Mallon Gardens	613	613	City of London, London	7152	32389	1215	0.0375127	0.190015	3242759	2824	TC2691	8F5BF632-9518-2245-E053-A03BA40AA829	0.0155784
Play Space		494	494	City of London, London	7152	32389	1215	0.0375127	0.190015	3242759	2824	TC2691	8F5BF639-4C31-2245-E053-A03BA40AA829	0.0155784
Public Park Or Garden	Vallance Road Gardens	5084	5396	City of London, London	7152	32389	1215	0.0375127	0.190015	3242759	2824	TC2691	8F5BF6A8-0555-2245-E053-A03BA40AA829	0.0155784
Other Sports Facility		9264	17980	City of London, London	7152	32389	1215	0.0375127	0.190015	3242759	2824	TC2691	8F5BF6A8-0895-2245-E053-A03BA40AA829	0.0155784
Public Park Or Garden	Wakefield Gardens	1	1306	City of London, London	7152	32389	1215	0.0375127	0.190015	3242759	2824	TC2691	8F5BF6A8-08B6-2245-E053-A03BA40AA829	0.0155784
Public Park Or Garden	Trinity Square Gardens	1077	4710	City of London, London	7152	32389	1215	0.0375127	0.190015	3242759	2824	TC2691	8F5BF6A8-08B8-2245-E053-A03BA40AA829	0.0155784
Public Park Or Garden	Tower Gardens	39	1721	City of London, London	7152	32389	1215	0.0375127	0.190015	3242759	2824	TC2691	8F5BF6A8-08C2-2245-E053-A03BA40AA829	0.0155784
Public Park Or Garden	Coney Garth	1341	3006	City of London, London	7152	32389	1215	0.0375127	0.190015	3242759	2824	TC2691	8F5BF6B0-54F4-2245-E053-A03BA40AA829	0.0155784
Cemetery		439	439	City of London, London	7152	32389	1215	0.0375127	0.190015	3242759	2824	TC2691	8F5BF6B0-550D-2245-E053-A03BA40AA829	0.0155784
Playing Field		1083	24873	City of London, London	7152	32389	1215	0.0375127	0.190015	3242759	2824	TC2691	8F5BF6B0-B35E-2245-E053-A03BA40AA829	0.0155784
Cemetery	Christchurch Greyfriars Churchyard	334	1083	City of London, London	7152	32389	1215	0.0375127	0.190015	3242759	2824	TC2691	8F5BF6B0-B5CE-2245-E053-A03BA40AA829	0.0155784
Cemetery	Churchyard Of St John Zachary	177	706	City of London, London	7152	32389	1215	0.0375127	0.190015	3242759	2824	TC2691	8F5BF6B0-B6DD-2245-E053-A03BA40AA829	0.0155784
Other Sports Facility	Shoreditch Station	567	482	City of London, London	7152	32389	1215	0.0375127	0.190015	3242759	2824	TC2691	8F5BF6B0-BD81-2245-E053-A03BA40AA829	0.0155784
Bowling Green		1449	1565	City of London, London	7152	32389	1215	0.0375127	0.190015	3242759	2824	TC2691	8F5BF6B0-BE12-2245-E053-A03BA40AA829	0.0155784
Religious Grounds	St Botolph Without Bishopsgate Church	443	1449	City of London, London	7152	32389	1215	0.0375127	0.190015	3242759	2824	TC2691	8F5BF6B0-BFB6-2245-E053-A03BA40AA829	0.0155784
Public Park Or Garden	Jubilee Gardens	81	443	City of London, London	7152	32389	1215	0.0375127	0.190015	3242759	2824	TC2691	8F5BF6B0-BFCD-2245-E053-A03BA40AA829	0.0155784
Play Space		930	81	City of London, London	7152	32389	1215	0.0375127	0.190015	3242759	2824	TC2691	8F5BF6B0-C051-2245-E053-A03BA40AA829	0.0155784
Other Sports Facility		534	930	City of London, London	7152	32389	1215	0.0375127	0.190015	3242759	2824	TC2691	8F5BF6B0-C114-2245-E053-A03BA40AA829	0.0155784
Play Space		2	534	City of London, London	7152	32389	1215	0.0375127	0.190015	3242759	2824	TC2691	8F5BF6B0-C13E-2245-E053-A03BA40AA829	0.0155784
Play Space		927	184	City of London, London	7152	32389	1215	0.0375127	0.190015	3242759	2824	TC2691	8F5BF6B0-C16C-2245-E053-A03BA40AA829	0.0155784
Other Sports Facility		760	927	City of London, London	7152	32389	1215	0.0375127	0.190015	3242759	2824	TC2691	8F5BF6B0-C1DD-2245-E053-A03BA40AA829	0.0155784
Play Space		343	760	City of London, London	7152	32389	1215	0.0375127	0.190015	3242759	2824	TC2691	8F5BF6B0-C1E5-2245-E053-A03BA40AA829	0.0155784
Play Space		4798	343	City of London, London	7152	32389	1215	0.0375127	0.190015	3242759	2824	TC2691	8F5BF6B0-C20E-2245-E053-A03BA40AA829	0.0155784
Public Park Or Garden	St Mary's Gardens	250	4798	City of London, London	7152	32389	1215	0.0375127	0.190015	3242759	2824	TC2691	8F5BF6B0-C32F-2245-E053-A03BA40AA829	0.0155784
Play Space		3031	460	City of London, London	7152	32389	1215	0.0375127	0.190015	3242759	2824	TC2691	8F5BF6B0-D9A6-2245-E053-A03BA40AA829	0.0155784
Other Sports Facility		394	4086	City of London, London	7152	32389	1215	0.0375127	0.190015	3242759	2824	TC2691	8F5BF6B0-D9C2-2245-E053-A03BA40AA829	0.0155784
Other Sports Facility		153	394	City of London, London	7152	32389	1215	0.0375127	0.190015	3242759	2824	TC2691	8F5BF6B0-DA35-2245-E053-A03BA40AA829	0.0155784
Play Space		4157	153	City of London, London	7152	32389	1215	0.0375127	0.190015	3242759	2824	TC2691	8F5BF6B0-DB06-2245-E053-A03BA40AA829	0.0155784
Religious Grounds	St Paul's Cathedral	3551	16599	City of London, London	7152	32389	1215	0.0375127	0.190015	3242759	2824	TC2691	8F5BF6B1-71CD-2245-E053-A03BA40AA829	0.0155784
Public Park Or Garden	Festival Gardens	273	3551	City of London, London	7152	32389	1215	0.0375127	0.190015	3242759	2824	TC2691	8F5BF6B1-71D0-2245-E053-A03BA40AA829	0.0155784
Public Park Or Garden	Saint Swithun's Church Garden	469	273	City of London, London	7152	32389	1215	0.0375127	0.190015	3242759	2824	TC2691	8F5BF6B1-72B9-2245-E053-A03BA40AA829	0.0155784
Public Park Or Garden	Whittington Garden	202	535	City of London, London	7152	32389	1215	0.0375127	0.190015	3242759	2824	TC2691	8F5BF6B1-72F5-2245-E053-A03BA40AA829	0.0155784
Cemetery		667	202	City of London, London	7152	32389	1215	0.0375127	0.190015	3242759	2824	TC2691	8F5BF6B1-78BF-2245-E053-A03BA40AA829	0.0155784
Public Park Or Garden	King George's Field	369	667	City of London, London	7152	32389	1215	0.0375127	0.190015	3242759	2824	TC2691	8F5BF6B1-7A51-2245-E053-A03BA40AA829	0.0155784
Play Space		4807	369	City of London, London	7152	32389	1215	0.0375127	0.190015	3242759	2824	TC2691	8F5BF6B1-9208-2245-E053-A03BA40AA829	0.0155784
Other Sports Facility		1	5779	City of London, London	7152	32389	1215	0.0375127	0.190015	3242759	2824	TC2691	8F5BF6B1-928A-2245-E053-A03BA40AA829	0.0155784
Public Park Or Garden	Gosling Gardens	180	2494	City of London, London	7152	32389	1215	0.0375127	0.190015	3242759	2824	TC2691	8F5BF6B1-9290-2245-E053-A03BA40AA829	0.0155784
Other Sports Facility		728	596	City of London, London	7152	32389	1215	0.0375127	0.190015	3242759	2824	TC2691	8F5BF7B0-E65C-2245-E053-A03BA40AA829	0.0155784
Public Park Or Garden	Seething Lane Garden	171	1113	City of London, London	7152	32389	1215	0.0375127	0.190015	3242759	2824	TC2691	8F5BF7B6-86D6-2245-E053-A03BA40AA829	0.0155784
Play Space		334	374	City of London, London	7152	32389	1215	0.0375127	0.190015	3242759	2824	TC2691	8F5BF7B8-1583-2245-E053-A03BA40AA829	0.0155784
Public Park Or Garden	Gerrard Winstanley Gardens	1908	1908	Wigan	103608	3031	115	0.0379413	0.191054	304030	1919	TC0920	8F5BF635-B86A-2245-E053-A03BA40AA829	0.015505
Public Park Or Garden		2806	3406	Wigan	103608	3031	115	0.0379413	0.191054	304030	1919	TC0920	8F5BF637-F0FA-2245-E053-A03BA40AA829	0.015505
Public Park Or Garden	Queen's Gardens	1502	28661	Hull	284321	8698	348	0.0400092	0.195981	869964	188	TC0632	8F5BF678-A777-2245-E053-A03BA40AA829	0.0112924
Cemetery	Trinity Burial Ground	8111	8111	Hull	284321	8698	348	0.0400092	0.195981	869964	188	TC0632	8F5BF678-A796-2245-E053-A03BA40AA829	0.0112924
Other Sports Facility		211	310	Hull	284321	8698	348	0.0400092	0.195981	869964	188	TC0632	8F5BF756-C0B8-2245-E053-A03BA40AA829	0.0112924
Other Sports Facility		1621	3571	Romford (Greater London, Havering)	235372	5754	251	0.0436218	0.204252	574867	2167	TC0371	8F5BF630-1C81-2245-E053-A03BA40AA829	0.0119871
Religious Grounds	St Edward The Confessor's Church	2509	3170	Romford (Greater London, Havering)	235372	5754	251	0.0436218	0.204252	574867	2167	TC0371	8F5BF6D0-DBDA-2245-E053-A03BA40AA829	0.0119871
Religious Grounds		2761	4133	Romford (Greater London, Havering)	235372	5754	251	0.0436218	0.204252	574867	2167	TC0371	8F5BF6D0-DF0F-2245-E053-A03BA40AA829	0.0119871
Religious Grounds	Church Of The Holy Sepulchre	0	9944	Northampton	215173	5041	222	0.0440389	0.205182	504590	2611	TC0579	8F5BF6B7-E940-2245-E053-A03BA40AA829	0.0193642
Cemetery		2480	706	Northampton	215173	5041	222	0.0440389	0.205182	504590	2611	TC0579	8F5BF6B7-FABA-2245-E053-A03BA40AA829	0.0193642
Religious Grounds	All Saints' Church	622	2480	Northampton	215173	5041	222	0.0440389	0.205182	504590	2611	TC0579	8F5BF6B7-FC3D-2245-E053-A03BA40AA829	0.0193642
Public Park Or Garden		3807	622	Northampton	215173	5041	222	0.0440389	0.205182	504590	2611	TC0579	8F5BF6B7-FD78-2245-E053-A03BA40AA829	0.0193642
Religious Grounds	St Giles' Parish Church	2340	9013	Northampton	215173	5041	222	0.0440389	0.205182	504590	2611	TC0579	8F5BF6B7-FDB5-2245-E053-A03BA40AA829	0.0193642
Other Sports Facility		522	42	Northampton	215173	5041	222	0.0440389	0.205182	504590	2611	TC0579	8F5BF6F6-246F-2245-E053-A03BA40AA829	0.0193642
Religious Grounds		1430	1430	Stoke-On-Trent	270726	2584	115	0.0445046	0.206213	257940	382	TC0318	8F5BF696-73FB-2245-E053-A03BA40AA829	0.0106226
Other Sports Facility		197	292	Stoke-On-Trent	270726	2584	115	0.0445046	0.206213	257940	382	TC0318	8F5BF696-783D-2245-E053-A03BA40AA829	0.0106226
Public Park Or Garden		1113	2562	Stoke-On-Trent	270726	2584	115	0.0445046	0.206213	257940	382	TC0318	8F5BF7B6-5B0C-2245-E053-A03BA40AA829	0.0106226
Other Sports Facility	Castle Snooker Club	396	396	Brighton	229700	10059	461	0.0458296	0.209115	1007323	1714	TC0215	8F5BF62B-D43C-2245-E053-A03BA40AA829	0.0304302
Play Space		90	90	Brighton	229700	10059	461	0.0458296	0.209115	1007323	1714	TC0215	8F5BF62C-75F5-2245-E053-A03BA40AA829	0.0304302
Other Sports Facility		530	530	Brighton	229700	10059	461	0.0458296	0.209115	1007323	1714	TC0215	8F5BF637-721C-2245-E053-A03BA40AA829	0.0304302
Other Sports Facility		239	239	Brighton	229700	10059	461	0.0458296	0.209115	1007323	1714	TC0215	8F5BF657-4C03-2245-E053-A03BA40AA829	0.0304302
Play Space		38	1798	Brighton	229700	10059	461	0.0458296	0.209115	1007323	1714	TC0215	8F5BF657-4CE5-2245-E053-A03BA40AA829	0.0304302
Religious Grounds	St Nicholas' Church	3895	10322	Brighton	229700	10059	461	0.0458296	0.209115	1007323	1714	TC0215	8F5BF657-4D64-2245-E053-A03BA40AA829	0.0304302
Other Sports Facility	Prince Regent Swimming Complex	2335	2335	Brighton	229700	10059	461	0.0458296	0.209115	1007323	1714	TC0215	8F5BF657-6A8A-2245-E053-A03BA40AA829	0.0304302
Public Park Or Garden		1275	8017	Brighton	229700	10059	461	0.0458296	0.209115	1007323	1714	TC0215	8F5BF678-839E-2245-E053-A03BA40AA829	0.0304302
Public Park Or Garden	Pavilion Gardens	16516	23923	Brighton	229700	10059	461	0.0458296	0.209115	1007323	1714	TC0215	8F5BF678-83B0-2245-E053-A03BA40AA829	0.0304302
Public Park Or Garden	Victoria Gardens	115	12957	Brighton	229700	10059	461	0.0458296	0.209115	1007323	1714	TC0215	8F5BF678-83DE-2245-E053-A03BA40AA829	0.0304302
Other Sports Facility		5224	258	Brighton	229700	10059	461	0.0458296	0.209115	1007323	1714	TC0215	8F5BF78A-22F2-2245-E053-A03BA40AA829	0.0304302
Religious Grounds	St John's Church	2053	8796	Edinburgh Central	488610	6828	316	0.04628	0.214233	683617	1573	TC0131	8F5BF63D-EA55-2245-E053-A03BA40AA829	0.00496623
Religious Grounds	St Cuthbert's Church	15	7302	Edinburgh Central	488610	6828	316	0.04628	0.214233	683617	1573	TC0131	8F5BF63D-EA93-2245-E053-A03BA40AA829	0.00496623
Public Park Or Garden	West Princes Street Gardens	2	105153	Edinburgh Central	488610	6828	316	0.04628	0.214233	683617	1573	TC0131	8F5BF63E-3D27-2245-E053-A03BA40AA829	0.00496623
Public Park Or Garden	East Princes Street Gardens	371	31968	Edinburgh Central	488610	6828	316	0.04628	0.214233	683617	1573	TC0131	8F5BF6BC-5C28-2245-E053-A03BA40AA829	0.00496623
Public Park Or Garden	St Andrew Square	954	10323	Edinburgh Central	488610	6828	316	0.04628	0.214233	683617	1573	TC0131	8F5BF7B0-2CE4-2245-E053-A03BA40AA829	0.00496623
Public Park Or Garden	Mowbray Gardens	1586	77202	Sunderland	174286	4049	204	0.0503828	0.218734	404837	2012	TC0567	8F5BF6C8-67F5-2245-E053-A03BA40AA829	0.00771422
Religious Grounds	St Michael's Church Minster	1537	4364	Sunderland	174286	4049	204	0.0503828	0.218734	404837	2012	TC0567	8F5BF7B2-2943-2245-E053-A03BA40AA829	0.00771422
Public Park Or Garden		463	463	Plymouth	234982	6172	311	0.0503889	0.218746	617159	2447	TC0543	8F5BF630-0E9C-2245-E053-A03BA40AA829	0.0155778
Other Sports Facility		2083	2083	Plymouth	234982	6172	311	0.0503889	0.218746	617159	2447	TC0543	8F5BF631-02E3-2245-E053-A03BA40AA829	0.0155778
Other Sports Facility		215	215	Plymouth	234982	6172	311	0.0503889	0.218746	617159	2447	TC0543	8F5BF635-0993-2245-E053-A03BA40AA829	0.0155778
Public Park Or Garden		213	213	Plymouth	234982	6172	311	0.0503889	0.218746	617159	2447	TC0543	8F5BF638-B33A-2245-E053-A03BA40AA829	0.0155778
Play Space		893	292	Plymouth	234982	6172	311	0.0503889	0.218746	617159	2447	TC0543	8F5BF6B3-2B9E-2245-E053-A03BA40AA829	0.0155778
Religious Grounds	Minster Church Of St Andrew's	116	2393	Plymouth	234982	6172	311	0.0503889	0.218746	617159	2447	TC0543	8F5BF6B3-2D56-2245-E053-A03BA40AA829	0.0155778
Public Park Or Garden	Lydia's Garden	355	116	Plymouth	234982	6172	311	0.0503889	0.218746	617159	2447	TC0543	8F5BF6B3-2D5D-2245-E053-A03BA40AA829	0.0155778
Play Space		449	355	Plymouth	234982	6172	311	0.0503889	0.218746	617159	2447	TC0543	8F5BF6B3-2DC2-2245-E053-A03BA40AA829	0.0155778
Cemetery		7	538	Plymouth	234982	6172	311	0.0503889	0.218746	617159	2447	TC0543	8F5BF6B3-2EF8-2245-E053-A03BA40AA829	0.0155778
Other Sports Facility		4820	2352	Plymouth	234982	6172	311	0.0503889	0.218746	617159	2447	TC0543	A20E6A9A-BCA3-45D1-A936-F09D5CD76669	0.0155778
Play Space		845	950	Swansea	179485	4896	250	0.0510621	0.220124	490298	1170	TC0303	8F5BF62D-70DF-2245-E053-A03BA40AA829	0.0215767
Public Park Or Garden	Castle Gardens	796	3931	Swansea	179485	4896	250	0.0510621	0.220124	490298	1170	TC0303	8F5BF6C0-424D-2245-E053-A03BA40AA829	0.0215767
Religious Grounds	St Matthew's Church	5751	1586	Swansea	179485	4896	250	0.0510621	0.220124	490298	1170	TC0303	8F5BF6CA-4558-2245-E053-A03BA40AA829	0.0215767
Religious Grounds	St Mary's Church	290	5751	Swansea	179485	4896	250	0.0510621	0.220124	490298	1170	TC0303	8F5BF6CA-71C5-2245-E053-A03BA40AA829	0.0215767
Cemetery		2897	290	Swansea	179485	4896	250	0.0510621	0.220124	490298	1170	TC0303	8F5BF6CA-72B2-2245-E053-A03BA40AA829	0.0215767
Other Sports Facility		2026	2026	Newcastle Upon Tyne Central	268064	7816	401	0.051305	0.226909	783718	1249	TC0249	8F5BF640-0605-2245-E053-A03BA40AA829	0.017824
Religious Grounds	St Thomas The Martyr's Church	109	10239	Newcastle Upon Tyne Central	268064	7816	401	0.051305	0.226909	783718	1249	TC0249	8F5BF67D-C7EC-2245-E053-A03BA40AA829	0.017824
Religious Grounds	St Andrew's Church	4270	4270	Newcastle Upon Tyne Central	268064	7816	401	0.051305	0.226909	783718	1249	TC0249	8F5BF67D-D0D7-2245-E053-A03BA40AA829	0.017824
Religious Grounds	Church Of St John The Baptist	3156	3156	Newcastle Upon Tyne Central	268064	7816	401	0.051305	0.226909	783718	1249	TC0249	8F5BF67D-E79F-2245-E053-A03BA40AA829	0.017824
Religious Grounds	Cathedral Church Of St Nicholas	4408	4408	Newcastle Upon Tyne Central	268064	7816	401	0.051305	0.226909	783718	1249	TC0249	8F5BF67D-E7EA-2245-E053-A03BA40AA829	0.017824
Religious Grounds	St Barnabas Roman Catholic Cathedral	4312	4312	Nottingham Central	289301	12017	617	0.0513439	0.221075	1201598	1030	TC0108	8F5BF666-C398-2245-E053-A03BA40AA829	0.0313066
Religious Grounds	St Peter With St James Church	1954	1954	Nottingham Central	289301	12017	617	0.0513439	0.221075	1201598	1030	TC0108	8F5BF666-C880-2245-E053-A03BA40AA829	0.0313066
Religious Grounds	St Nicholas's Church	2551	2551	Nottingham Central	289301	12017	617	0.0513439	0.221075	1201598	1030	TC0108	8F5BF666-C8CB-2245-E053-A03BA40AA829	0.0313066
Public Park Or Garden	Bellar Gate Rest Garden	876	876	Nottingham Central	289301	12017	617	0.0513439	0.221075	1201598	1030	TC0108	8F5BF666-C924-2245-E053-A03BA40AA829	0.0313066
Public Park Or Garden	Barker Gate Rest Garden	1581	1581	Nottingham Central	289301	12017	617	0.0513439	0.221075	1201598	1030	TC0108	8F5BF666-C925-2245-E053-A03BA40AA829	0.0313066
Religious Grounds	St Mary's Church	5016	5016	Nottingham Central	289301	12017	617	0.0513439	0.221075	1201598	1030	TC0108	8F5BF666-C926-2245-E053-A03BA40AA829	0.0313066
Other Sports Facility	Victoria Leisure Centre	8018	12019	Nottingham Central	289301	12017	617	0.0513439	0.221075	1201598	1030	TC0108	8F5BF666-CAD2-2245-E053-A03BA40AA829	0.0313066
Other Sports Facility	The National Ice Centre	13139	15726	Nottingham Central	289301	12017	617	0.0513439	0.221075	1201598	1030	TC0108	8F5BF666-CDC8-2245-E053-A03BA40AA829	0.0313066
Public Park Or Garden	Victoria Park	171	16225	Nottingham Central	289301	12017	617	0.0513439	0.221075	1201598	1030	TC0108	8F5BF697-44B7-2245-E053-A03BA40AA829	0.0313066
Public Park Or Garden	Brenchley Gardens	1672	16131	Maidstone	107627	2982	160	0.0536553	0.225336	298330	1956	TC0494	8F5BF6A5-1432-2245-E053-A03BA40AA829	0.0162136
Religious Grounds		1398	1398	Maidstone	107627	2982	160	0.0536553	0.225336	298330	1956	TC0494	8F5BF6A5-1457-2245-E053-A03BA40AA829	0.0162136
Cemetery		1193	1193	Maidstone	107627	2982	160	0.0536553	0.225336	298330	1956	TC0494	8F5BF6A5-14E8-2245-E053-A03BA40AA829	0.0162136
Public Park Or Garden	Trinity Park	574	3485	Maidstone	107627	2982	160	0.0536553	0.225336	298330	1956	TC0494	8F5BF6A5-1535-2245-E053-A03BA40AA829	0.0162136
Public Park Or Garden	Christchurch Park	3250	302564	Ipswich	144957	5986	324	0.0541263	0.226267	598177	2816	TC0309	8F5BF6C1-BE48-2245-E053-A03BA40AA829	0.0149671
Other Sports Facility	Crown Pools	1149	5680	Ipswich	144957	5986	324	0.0541263	0.226267	598177	2816	TC0309	8F5BF6C1-C3D7-2245-E053-A03BA40AA829	0.0149671
Religious Grounds	St Mary-At-The Elms Church	3255	1149	Ipswich	144957	5986	324	0.0541263	0.226267	598177	2816	TC0309	8F5BF6C1-C40E-2245-E053-A03BA40AA829	0.0149671
Religious Grounds	St Mary-Le-Tower Church	119	3255	Ipswich	144957	5986	324	0.0541263	0.226267	598177	2816	TC0309	8F5BF6C1-C5A5-2245-E053-A03BA40AA829	0.0149671
Play Space		148	119	Ipswich	144957	5986	324	0.0541263	0.226267	598177	2816	TC0309	8F5BF6C1-C69C-2245-E053-A03BA40AA829	0.0149671
Cemetery		584	148	Ipswich	144957	5986	324	0.0541263	0.226267	598177	2816	TC0309	8F5BF6C1-C93D-2245-E053-A03BA40AA829	0.0149671
Other Sports Facility		448	584	Ipswich	144957	5986	324	0.0541263	0.226267	598177	2816	TC0309	8F5BF6C1-C99D-2245-E053-A03BA40AA829	0.0149671
Religious Grounds	St Michael And All Angels' Church	2190	2321	Croydon (Greater London)	345936	6908	386	0.0558772	0.229685	691433	1247	TC2484	8F5BF6AA-72CD-2245-E053-A03BA40AA829	0.0062262
Religious Grounds	St John The Baptist's Church	2	8529	Croydon (Greater London)	345936	6908	386	0.0558772	0.229685	691433	1247	TC2484	8F5BF6AA-92A9-2245-E053-A03BA40AA829	0.0062262
Public Park Or Garden	The Queen's Gardens	4	8540	Croydon (Greater London)	345936	6908	386	0.0558772	0.229685	691433	1247	TC2484	8F5BF6AA-94EC-2245-E053-A03BA40AA829	0.0062262
Religious Grounds	St Peter's Church	1513	6742	Croydon (Greater London)	345936	6908	386	0.0558772	0.229685	691433	1247	TC2484	8F5BF6AA-9A1E-2245-E053-A03BA40AA829	0.0062262
Other Sports Facility		596	3192	Croydon (Greater London)	345936	6908	386	0.0558772	0.229685	691433	1247	TC2484	8F5BF7B0-D77C-2245-E053-A03BA40AA829	0.0062262
Public Park Or Garden	St Andrew's Gardens	285	6282	Worcester	100153	4900	308	0.0628571	0.242706	490457	2759	TC0715	8F5BF684-2085-2245-E053-A03BA40AA829	0.00948503
Religious Grounds	Christ And St Mary's Cathedral	3090	10786	Worcester	100153	4900	308	0.0628571	0.242706	490457	2759	TC0715	8F5BF691-1A70-2245-E053-A03BA40AA829	0.00948503
Other Sports Facility		1277	522	Worcester	100153	4900	308	0.0628571	0.242706	490457	2759	TC0715	8F5BF728-3CA3-2245-E053-A03BA40AA829	0.00948503
Play Space		218	218	Marylebone	10366	59137	3788	0.0640547	0.244919	5918282	2823	TC2549	8F5BF62B-C6AA-2245-E053-A03BA40AA829	0.0176134
Public Park Or Garden	Lincoln's Inn Fields	754	29273	Marylebone	10366	59137	3788	0.0640547	0.244919	5918282	2823	TC2549	8F5BF632-6754-2245-E053-A03BA40AA829	0.0176134
Public Park Or Garden	The Green	3241	3241	Marylebone	10366	59137	3788	0.0640547	0.244919	5918282	2823	TC2549	8F5BF632-6836-2245-E053-A03BA40AA829	0.0176134
Other Sports Facility		948	948	Marylebone	10366	59137	3788	0.0640547	0.244919	5918282	2823	TC2549	8F5BF636-8EFB-2245-E053-A03BA40AA829	0.0176134
Other Sports Facility	Franklin Building	95	6185	Marylebone	10366	59137	3788	0.0640547	0.244919	5918282	2823	TC2549	8F5BF63A-1084-2245-E053-A03BA40AA829	0.0176134
Public Park Or Garden	Crescent Gardens	20	9435	Marylebone	10366	59137	3788	0.0640547	0.244919	5918282	2823	TC2549	8F5BF6A8-02A5-2245-E053-A03BA40AA829	0.0176134
Public Park Or Garden		4	9002	Marylebone	10366	59137	3788	0.0640547	0.244919	5918282	2823	TC2549	8F5BF6A8-02B5-2245-E053-A03BA40AA829	0.0176134
Public Park Or Garden	St George's Gardens	67	8239	Marylebone	10366	59137	3788	0.0640547	0.244919	5918282	2823	TC2549	8F5BF6A8-02D0-2245-E053-A03BA40AA829	0.0176134
Public Park Or Garden	Tavistock Square Gardens	514	9209	Marylebone	10366	59137	3788	0.0640547	0.244919	5918282	2823	TC2549	8F5BF6A8-02D2-2245-E053-A03BA40AA829	0.0176134
Public Park Or Garden	Brunswick Square Gardens	747	9920	Marylebone	10366	59137	3788	0.0640547	0.244919	5918282	2823	TC2549	8F5BF6A8-02D6-2245-E053-A03BA40AA829	0.0176134
Public Park Or Garden	Mecklenburgh Square Gardens	148	9757	Marylebone	10366	59137	3788	0.0640547	0.244919	5918282	2823	TC2549	8F5BF6A8-02DE-2245-E053-A03BA40AA829	0.0176134
Play Space	Coram's Fields Playground	228	16978	Marylebone	10366	59137	3788	0.0640547	0.244919	5918282	2823	TC2549	8F5BF6A8-02DF-2245-E053-A03BA40AA829	0.0176134
Public Park Or Garden	St Andrew's Gardens	467	6196	Marylebone	10366	59137	3788	0.0640547	0.244919	5918282	2823	TC2549	8F5BF6A8-02E0-2245-E053-A03BA40AA829	0.0176134
Public Park Or Garden	Russell Square Gardens	3594	24831	Marylebone	10366	59137	3788	0.0640547	0.244919	5918282	2823	TC2549	8F5BF6A8-02EB-2245-E053-A03BA40AA829	0.0176134
Public Park Or Garden	Queen Square Garden	3306	3306	Marylebone	10366	59137	3788	0.0640547	0.244919	5918282	2823	TC2549	8F5BF6A8-02EC-2245-E053-A03BA40AA829	0.0176134
Public Park Or Garden	Bloomsbury Square Gardens	7780	7780	Marylebone	10366	59137	3788	0.0640547	0.244919	5918282	2823	TC2549	8F5BF6A8-02EE-2245-E053-A03BA40AA829	0.0176134
Public Park Or Garden	Red Lion Gardens	2561	2561	Marylebone	10366	59137	3788	0.0640547	0.244919	5918282	2823	TC2549	8F5BF6A8-02FB-2245-E053-A03BA40AA829	0.0176134
Public Park Or Garden	St James Garden	4101	5025	Marylebone	10366	59137	3788	0.0640547	0.244919	5918282	2823	TC2549	8F5BF6A8-0494-2245-E053-A03BA40AA829	0.0176134
Public Park Or Garden	St John's Gardens	1518	1518	Marylebone	10366	59137	3788	0.0640547	0.244919	5918282	2823	TC2549	8F5BF6A8-04AD-2245-E053-A03BA40AA829	0.0176134
Public Park Or Garden	Hanover Square Garden	2616	2616	Marylebone	10366	59137	3788	0.0640547	0.244919	5918282	2823	TC2549	8F5BF6A8-0678-2245-E053-A03BA40AA829	0.0176134
Public Park Or Garden	Grosvenor Square Gardens	17420	17420	Marylebone	10366	59137	3788	0.0640547	0.244919	5918282	2823	TC2549	8F5BF6A8-067A-2245-E053-A03BA40AA829	0.0176134
Public Park Or Garden		1651	1651	Marylebone	10366	59137	3788	0.0640547	0.244919	5918282	2823	TC2549	8F5BF6A8-067C-2245-E053-A03BA40AA829	0.0176134
Public Park Or Garden	Mount Street Gardens	4501	4501	Marylebone	10366	59137	3788	0.0640547	0.244919	5918282	2823	TC2549	8F5BF6A8-067F-2245-E053-A03BA40AA829	0.0176134
Public Park Or Garden	Golden Square Gardens	1979	1979	Marylebone	10366	59137	3788	0.0640547	0.244919	5918282	2823	TC2549	8F5BF6A8-0692-2245-E053-A03BA40AA829	0.0176134
Public Park Or Garden	Drury Lane Gardens	1124	1124	Marylebone	10366	59137	3788	0.0640547	0.244919	5918282	2823	TC2549	8F5BF6A8-06AE-2245-E053-A03BA40AA829	0.0176134
Public Park Or Garden	Waterloo Gardens	2063	6230	Marylebone	10366	59137	3788	0.0640547	0.244919	5918282	2823	TC2549	8F5BF6A8-06C8-2245-E053-A03BA40AA829	0.0176134
Public Park Or Garden	Victoria Embankment Gardens	7374	39367	Marylebone	10366	59137	3788	0.0640547	0.244919	5918282	2823	TC2549	8F5BF6A8-06D4-2245-E053-A03BA40AA829	0.0176134
Religious Grounds	St Marylebone Church	1822	3660	Marylebone	10366	59137	3788	0.0640547	0.244919	5918282	2823	TC2549	8F5BF6B0-3EDD-2245-E053-A03BA40AA829	0.0176134
Play Space		230	230	Marylebone	10366	59137	3788	0.0640547	0.244919	5918282	2823	TC2549	8F5BF6B0-4100-2245-E053-A03BA40AA829	0.0176134
Religious Grounds	Whitefield Memorial Congregational Church	1316	1316	Marylebone	10366	59137	3788	0.0640547	0.244919	5918282	2823	TC2549	8F5BF6B0-468A-2245-E053-A03BA40AA829	0.0176134
Play Space		634	634	Marylebone	10366	59137	3788	0.0640547	0.244919	5918282	2823	TC2549	8F5BF6B0-4697-2245-E053-A03BA40AA829	0.0176134
Religious Grounds	St Pancras Church	3265	3435	Marylebone	10366	59137	3788	0.0640547	0.244919	5918282	2823	TC2549	8F5BF6B0-49B7-2245-E053-A03BA40AA829	0.0176134
Public Park Or Garden	Cartwright Gardens	624	5477	Marylebone	10366	59137	3788	0.0640547	0.244919	5918282	2823	TC2549	8F5BF6B0-4A00-2245-E053-A03BA40AA829	0.0176134
Tennis Court		24	925	Marylebone	10366	59137	3788	0.0640547	0.244919	5918282	2823	TC2549	8F5BF6B0-4A01-2245-E053-A03BA40AA829	0.0176134
Play Space		587	587	Marylebone	10366	59137	3788	0.0640547	0.244919	5918282	2823	TC2549	8F5BF6B0-4FCF-2245-E053-A03BA40AA829	0.0176134
Play Space		186	186	Marylebone	10366	59137	3788	0.0640547	0.244919	5918282	2823	TC2549	8F5BF6B0-5014-2245-E053-A03BA40AA829	0.0176134
Religious Grounds	St Giles-In-The-Fields Church	3836	3836	Marylebone	10366	59137	3788	0.0640547	0.244919	5918282	2823	TC2549	8F5BF6B0-50B1-2245-E053-A03BA40AA829	0.0176134
Other Sports Facility		596	596	Marylebone	10366	59137	3788	0.0640547	0.244919	5918282	2823	TC2549	8F5BF6B0-5181-2245-E053-A03BA40AA829	0.0176134
Cemetery		433	439	Marylebone	10366	59137	3788	0.0640547	0.244919	5918282	2823	TC2549	8F5BF6B0-550D-2245-E053-A03BA40AA829	0.0176134
Play Space		76	301	Marylebone	10366	59137	3788	0.0640547	0.244919	5918282	2823	TC2549	8F5BF6B0-AFA3-2245-E053-A03BA40AA829	0.0176134
Play Space		179	144	Marylebone	10366	59137	3788	0.0640547	0.244919	5918282	2823	TC2549	8F5BF6B0-B009-2245-E053-A03BA40AA829	0.0176134
Other Sports Facility	Golden Lane Leisure Centre	649	5279	Marylebone	10366	59137	3788	0.0640547	0.244919	5918282	2823	TC2549	8F5BF6B0-B29F-2245-E053-A03BA40AA829	0.0176134
Play Space		1950	649	Marylebone	10366	59137	3788	0.0640547	0.244919	5918282	2823	TC2549	8F5BF6B0-B2CA-2245-E053-A03BA40AA829	0.0176134
Public Park Or Garden		741	3664	Marylebone	10366	59137	3788	0.0640547	0.244919	5918282	2823	TC2549	8F5BF6B0-B2CE-2245-E053-A03BA40AA829	0.0176134
Other Sports Facility		1182	1895	Marylebone	10366	59137	3788	0.0640547	0.244919	5918282	2823	TC2549	8F5BF6B1-109D-2245-E053-A03BA40AA829	0.0176134
Public Park Or Garden	Green Park	287	190085	Marylebone	10366	59137	3788	0.0640547	0.244919	5918282	2823	TC2549	8F5BF6B1-1647-2245-E053-A03BA40AA829	0.0176134
Play Space		2232	287	Marylebone	10366	59137	3788	0.0640547	0.244919	5918282	2823	TC2549	8F5BF6B1-1863-2245-E053-A03BA40AA829	0.0176134
Religious Grounds	St Anne's Church	287	2232	Marylebone	10366	59137	3788	0.0640547	0.244919	5918282	2823	TC2549	8F5BF6B1-18F3-2245-E053-A03BA40AA829	0.0176134
Other Sports Facility		418	287	Marylebone	10366	59137	3788	0.0640547	0.244919	5918282	2823	TC2549	8F5BF6B1-1CDF-2245-E053-A03BA40AA829	0.0176134
Play Space		1547	418	Marylebone	10366	59137	3788	0.0640547	0.244919	5918282	2823	TC2549	8F5BF6B1-1CE0-2245-E053-A03BA40AA829	0.0176134
Play Space		10323	441	Marylebone	10366	59137	3788	0.0640547	0.244919	5918282	2823	TC2549	8F5BF7AF-9A7C-2245-E053-A03BA40AA829	0.0176134
Public Park Or Garden	Priory Church Garden	1082	171	Marylebone	10366	59137	3788	0.0640547	0.244919	5918282	2823	TC2549	8F5BF7B0-9B3A-2245-E053-A03BA40AA829	0.0176134
Public Park Or Garden	The Convent Garden	322	1503	Marylebone	10366	59137	3788	0.0640547	0.244919	5918282	2823	TC2549	8F5BF7B1-B6A8-2245-E053-A03BA40AA829	0.0176134
Play Space		374	69	Marylebone	10366	59137	3788	0.0640547	0.244919	5918282	2823	TC2549	8F5BF7B7-8B4F-2245-E053-A03BA40AA829	0.0176134
Play Space		449	449	Reading	218705	6330	413	0.0652449	0.246957	635732	2705	TC0068	8F5BF62D-C10D-2245-E053-A03BA40AA829	0.0193336
Religious Grounds	St Laurence's Church	1417	4618	Reading	218705	6330	413	0.0652449	0.246957	635732	2705	TC0068	8F5BF6CB-8AB7-2245-E053-A03BA40AA829	0.0193336
Religious Grounds	Holy Trinity Church	6520	1417	Reading	218705	6330	413	0.0652449	0.246957	635732	2705	TC0068	8F5BF6CB-9151-2245-E053-A03BA40AA829	0.0193336
Religious Grounds	Reading Minster Of St Mary The Virgin	3382	6520	Reading	218705	6330	413	0.0652449	0.246957	635732	2705	TC0068	8F5BF6CB-9366-2245-E053-A03BA40AA829	0.0193336
Religious Grounds	St Giles' Church	523	3382	Reading	218705	6330	413	0.0652449	0.246957	635732	2705	TC0068	8F5BF6CB-94C2-2245-E053-A03BA40AA829	0.0193336
Play Space		847	847	Milton Keynes	171750	7107	475	0.0668355	0.249737	712122	1676	TC0529	8F5BF633-13E3-2245-E053-A03BA40AA829	0.0188381
Public Park Or Garden	Fred Roche Gardens	12568	12738	Milton Keynes	171750	7107	475	0.0668355	0.249737	712122	1676	TC0529	8F5BF63A-4E63-2245-E053-A03BA40AA829	0.0188381
Public Park Or Garden	Glebe Gardens	1722	22501	Basingstoke	107355	2296	160	0.0696864	0.254618	229489	1048	TC1224	8F5BF6CC-1F4C-2245-E053-A03BA40AA829	0.0672973
Religious Grounds	St Michael's Church	10746	2754	Basingstoke	107355	2296	160	0.0696864	0.254618	229489	1048	TC1224	8F5BF6CC-1F52-2245-E053-A03BA40AA829	0.0672973
Other Sports Facility		1336	11469	Basingstoke	107355	2296	160	0.0696864	0.254618	229489	1048	TC1224	8F5BF6CC-1FD3-2245-E053-A03BA40AA829	0.0672973
Public Park Or Garden		1640	1505	Basingstoke	107355	2296	160	0.0696864	0.254618	229489	1048	TC1224	8F5BF6CC-1FE1-2245-E053-A03BA40AA829	0.0672973
Public Park Or Garden	Shepherd's Bush Common	6724	31153	Shepherd's Bush (Greater London, Hammersmith)	182655	4197	299	0.0712414	0.257228	422267	658	TC2567	8F5BF632-66EE-2245-E053-A03BA40AA829	0.0238877
Play Space		171	985	Shepherd's Bush (Greater London, Hammersmith)	182655	4197	299	0.0712414	0.257228	422267	658	TC2567	8F5BF7B0-4AF1-2245-E053-A03BA40AA829	0.0238877
Play Space		3192	285	Shepherd's Bush (Greater London, Hammersmith)	182655	4197	299	0.0712414	0.257228	422267	658	TC2567	8F5BF7B0-CCE9-2245-E053-A03BA40AA829	0.0238877
Cemetery		363	363	Falkirk	100480	3568	267	0.0748318	0.26312	357139	2135	TC0342	8F5BF662-3AE2-2245-E053-A03BA40AA829	0.00398444
Religious Grounds	Falkirk Trinity Church	1060	5224	Falkirk	100480	3568	267	0.0748318	0.26312	357139	2135	TC0342	8F5BF7A6-7D41-2245-E053-A03BA40AA829	0.00398444
Public Park Or Garden	Sandford Park	2304	43439	Cheltenham	116447	6612	511	0.0772837	0.267041	661220	1688	TC0282	8F5BF651-2E8A-2245-E053-A03BA40AA829	0.0217447
Public Park Or Garden	Winston Churchill Memorial Garden	458	10125	Cheltenham	116447	6612	511	0.0772837	0.267041	661220	1688	TC0282	8F5BF67C-B98F-2245-E053-A03BA40AA829	0.0217447
Bowling Green		2172	2172	Cheltenham	116447	6612	511	0.0772837	0.267041	661220	1688	TC0282	8F5BF67C-C184-2245-E053-A03BA40AA829	0.0217447
Religious Grounds	St Andrew's Church	1065	1065	Cheltenham	116447	6612	511	0.0772837	0.267041	661220	1688	TC0282	8F5BF67C-C876-2245-E053-A03BA40AA829	0.0217447
Public Park Or Garden	Jenner Gardens	782	782	Cheltenham	116447	6612	511	0.0772837	0.267041	661220	1688	TC0282	8F5BF67C-C930-2245-E053-A03BA40AA829	0.0217447
Religious Grounds	St Mary's Church	5543	5543	Cheltenham	116447	6612	511	0.0772837	0.267041	661220	1688	TC0282	8F5BF67C-C9D7-2245-E053-A03BA40AA829	0.0217447
Public Park Or Garden	Imperial Gardens	811	13099	Cheltenham	116447	6612	511	0.0772837	0.267041	661220	1688	TC0282	8F5BF67C-CE08-2245-E053-A03BA40AA829	0.0217447
Public Park Or Garden	Montpellier Gardens	301	35307	Cheltenham	116447	6612	511	0.0772837	0.267041	661220	1688	TC0282	8F5BF67D-08A0-2245-E053-A03BA40AA829	0.0217447
Play Space		942	2299	Cheltenham	116447	6612	511	0.0772837	0.267041	661220	1688	TC0282	8F5BF7B2-F4D3-2245-E053-A03BA40AA829	0.0217447
Cemetery		453	453	Lincoln	100160	5995	480	0.0800667	0.271396	599654	2110	TC0518	8F5BF64D-BE1D-2245-E053-A03BA40AA829	0.0121737
Public Park Or Garden	Temple Gardens	22	12577	Lincoln	100160	5995	480	0.0800667	0.271396	599654	2110	TC0518	8F5BF64D-BFB4-2245-E053-A03BA40AA829	0.0121737
Religious Grounds	St Peter-At-Gowt's Church	2405	2405	Lincoln	100160	5995	480	0.0800667	0.271396	599654	2110	TC0518	8F5BF64D-C29B-2245-E053-A03BA40AA829	0.0121737
Religious Grounds	St Botolph's Church	2471	2471	Lincoln	100160	5995	480	0.0800667	0.271396	599654	2110	TC0518	8F5BF64D-C824-2245-E053-A03BA40AA829	0.0121737
Cemetery		1281	1316	Lincoln	100160	5995	480	0.0800667	0.271396	599654	2110	TC0518	8F5BF665-3DD9-2245-E053-A03BA40AA829	0.0121737
Other Sports Facility		668	719	Lincoln	100160	5995	480	0.0800667	0.271396	599654	2110	TC0518	8F5BF7B4-4552-2245-E053-A03BA40AA829	0.0121737
Religious Grounds	All Saints' Church	5937	5937	High Wycombe	120256	3001	242	0.0806398	0.272281	300856	1404	TC1347	8F5BF642-F906-2245-E053-A03BA40AA829	0.0197337
Allotments Or Community Growing Spaces		133	14317	Derby	255394	8707	741	0.0851039	0.279036	871517	1979	TC0893	8F5BF646-6317-2245-E053-A03BA40AA829	0.0211206
Religious Grounds	St John's Church	893	1520	Derby	255394	8707	741	0.0851039	0.279036	871517	1979	TC0893	8F5BF646-846B-2245-E053-A03BA40AA829	0.0211206
Other Sports Facility		5269	5871	Derby	255394	8707	741	0.0851039	0.279036	871517	1979	TC0893	8F5BF646-8519-2245-E053-A03BA40AA829	0.0211206
Other Sports Facility	Lancaster Sports Centre	3265	3451	Derby	255394	8707	741	0.0851039	0.279036	871517	1979	TC0893	8F5BF646-851F-2245-E053-A03BA40AA829	0.0211206
Religious Grounds	Derby Cathedral	3792	3792	Derby	255394	8707	741	0.0851039	0.279036	871517	1979	TC0893	8F5BF646-87D7-2245-E053-A03BA40AA829	0.0211206
Religious Grounds	St Peter's Church	1581	1581	Derby	255394	8707	741	0.0851039	0.279036	871517	1979	TC0893	8F5BF646-892B-2245-E053-A03BA40AA829	0.0211206
Public Park Or Garden	Riverside Gardens	3474	14606	Derby	255394	8707	741	0.0851039	0.279036	871517	1979	TC0893	8F5BF646-8977-2245-E053-A03BA40AA829	0.0211206
Other Sports Facility	The Pavilion Leisure Centre	44705	44705	Bromley (Greater London)	305246	2949	251	0.0851136	0.279051	295211	559	TC0321	8F5BF62B-D416-2245-E053-A03BA40AA829	0.194566
Religious Grounds	St Peter And St Paul Church	9905	6275	Bromley (Greater London)	305246	2949	251	0.0851136	0.279051	295211	559	TC0321	8F5BF6CC-7DFE-2245-E053-A03BA40AA829	0.194566
Public Park Or Garden	Queens Gardens	1876	10409	Bromley (Greater London)	305246	2949	251	0.0851136	0.279051	295211	559	TC0321	8F5BF6CC-7E81-2245-E053-A03BA40AA829	0.194566
Public Park Or Garden	Church House Gardens	952	53555	Bromley (Greater London)	305246	2949	251	0.0851136	0.279051	295211	559	TC0321	8F5BF6CD-D2A6-2245-E053-A03BA40AA829	0.194566
Play Space		169	42040	Colchester	119441	3938	345	0.0876079	0.282724	393067	416	TC0479	8F5BF63C-53E3-2245-E053-A03BA40AA829	0.0182259
Religious Grounds	St Peter's Church	2485	2485	Colchester	119441	3938	345	0.0876079	0.282724	393067	416	TC0479	8F5BF69B-E5D7-2245-E053-A03BA40AA829	0.0182259
Religious Grounds	Holy Trinity Church	1574	1574	Colchester	119441	3938	345	0.0876079	0.282724	393067	416	TC0479	8F5BF69B-E6BB-2245-E053-A03BA40AA829	0.0182259
Religious Grounds	St Botolph's Church	2615	7429	Colchester	119441	3938	345	0.0876079	0.282724	393067	416	TC0479	8F5BF69C-E1D2-2245-E053-A03BA40AA829	0.0182259
Public Park Or Garden	Castle Park	321	188178	Colchester	119441	3938	345	0.0876079	0.282724	393067	416	TC0479	8F5BF6A7-E56D-2245-E053-A03BA40AA829	0.0182259
Play Space	Sky Blue Play Area	91	92	Chelmsford	110507	5821	510	0.0876138	0.282732	582699	2103	TC0467	8F5BF62B-66B8-2245-E053-A03BA40AA829	0.032413
Other Sports Facility		1034	1034	Chelmsford	110507	5821	510	0.0876138	0.282732	582699	2103	TC0467	8F5BF637-9403-2245-E053-A03BA40AA829	0.032413
Other Sports Facility	Barrack House	1174	1174	Chelmsford	110507	5821	510	0.0876138	0.282732	582699	2103	TC0467	8F5BF638-89DD-2245-E053-A03BA40AA829	0.032413
Public Park Or Garden	Central Park	9325	161627	Chelmsford	110507	5821	510	0.0876138	0.282732	582699	2103	TC0467	8F5BF69C-63F6-2245-E053-A03BA40AA829	0.032413
Religious Grounds	St Mary's Cathedral	3763	8405	Chelmsford	110507	5821	510	0.0876138	0.282732	582699	2103	TC0467	8F5BF69C-6407-2245-E053-A03BA40AA829	0.032413
Religious Grounds	Holy Trinity Church	3500	14014	Chelmsford	110507	5821	510	0.0876138	0.282732	582699	2103	TC0467	8F5BF69C-65F9-2245-E053-A03BA40AA829	0.032413
Public Park Or Garden	Lady Herbert's Garden	586	10610	Coventry	325949	5261	464	0.0881962	0.28358	527077	2693	TC0484	8F5BF692-7598-2245-E053-A03BA40AA829	0.0246416
Religious Grounds	St John The Baptist's Church	1574	1574	Coventry	325949	5261	464	0.0881962	0.28358	527077	2693	TC0484	8F5BF692-75E9-2245-E053-A03BA40AA829	0.0246416
Religious Grounds	Coventry Cathedral Church Of St Michael	9115	9427	Coventry	325949	5261	464	0.0881962	0.28358	527077	2693	TC0484	8F5BF692-777A-2245-E053-A03BA40AA829	0.0246416
Public Park Or Garden	Grey Friars Green	1713	12352	Coventry	325949	5261	464	0.0881962	0.28358	527077	2693	TC0484	8F5BF7AF-68F0-2245-E053-A03BA40AA829	0.0246416
Other Sports Facility		1	2143	Stockport	105878	4322	383	0.0886164	0.284189	433074	1143	TC0737	8F5BF636-7A27-2245-E053-A03BA40AA829	0.0216037
Religious Grounds	St Mary's Church	6185	4661	Stockport	105878	4322	383	0.0886164	0.284189	433074	1143	TC0737	8F5BF6CF-C05C-2245-E053-A03BA40AA829	0.0216037
Other Sports Facility		3170	6185	Stockport	105878	4322	383	0.0886164	0.284189	433074	1143	TC0737	8F5BF6CF-C0E7-2245-E053-A03BA40AA829	0.0216037
Other Sports Facility		1200	1333	Aberdeen	209460	13280	1215	0.091491	0.288306	1332023	1039	TC0437	8F5BF631-81B3-2245-E053-A03BA40AA829	0.00922281
Public Park Or Garden	Marischal Square	7630	7630	Aberdeen	209460	13280	1215	0.091491	0.288306	1332023	1039	TC0437	8F5BF63B-591F-2245-E053-A03BA40AA829	0.00922281
Cemetery	Nellfield Cemetery	3003	23501	Aberdeen	209460	13280	1215	0.091491	0.288306	1332023	1039	TC0437	8F5BF6A0-DB06-2245-E053-A03BA40AA829	0.00922281
Public Park Or Garden	Union Terrace Gardens	452	11389	Aberdeen	209460	13280	1215	0.091491	0.288306	1332023	1039	TC0437	8F5BF6A0-DB1F-2245-E053-A03BA40AA829	0.00922281
Religious Grounds	St John The Baptist's Church	1334	4335	Crawley	106943	2789	267	0.0957332	0.294225	278450	827	TC0793	8F5BF655-579A-2245-E053-A03BA40AA829	0.0537834
Religious Grounds	Roman Catholic Church Of St Francis And St Anthony	785	6447	Crawley	106943	2789	267	0.0957332	0.294225	278450	827	TC0793	8F5BF655-57C7-2245-E053-A03BA40AA829	0.0537834
Public Park Or Garden		12643	25250	Crawley	106943	2789	267	0.0957332	0.294225	278450	827	TC0793	8F5BF655-57F0-2245-E053-A03BA40AA829	0.0537834
Play Space		214	1224	Crawley	106943	2789	267	0.0957332	0.294225	278450	827	TC0793	8F5BF7B5-8A18-2245-E053-A03BA40AA829	0.0537834
Public Park Or Garden	Richmond Green	529	40481	Richmond Upon Thames (Greater London)	185393	2611	261	0.0999617	0.299949	261441	2474	TC0648	8F5BF632-652B-2245-E053-A03BA40AA829	0.0252218
Religious Grounds	St Mary Magdelene's Church	134	4046	Richmond Upon Thames (Greater London)	185393	2611	261	0.0999617	0.299949	261441	2474	TC0648	8F5BF6BA-413C-2245-E053-A03BA40AA829	0.0252218
Other Sports Facility		908	165	Richmond Upon Thames (Greater London)	185393	2611	261	0.0999617	0.299949	261441	2474	TC0648	8F5BF6BA-4160-2245-E053-A03BA40AA829	0.0252218
Cemetery		5023	2139	Richmond Upon Thames (Greater London)	185393	2611	261	0.0999617	0.299949	261441	2474	TC0648	8F5BF6BA-431D-2245-E053-A03BA40AA829	0.0252218
Public Park Or Garden	St Catherines Plain	8	815	Norwich	186682	9835	1064	0.108185	0.310614	984081	376	TC0305	8F5BF635-E7C8-2245-E053-A03BA40AA829	0.0446437
Public Park Or Garden	Castle Gardens	18960	18960	Norwich	186682	9835	1064	0.108185	0.310614	984081	376	TC0305	8F5BF666-5A39-2245-E053-A03BA40AA829	0.0446437
Religious Grounds	St Giles's Church	19	3855	Norwich	186682	9835	1064	0.108185	0.310614	984081	376	TC0305	8F5BF6DC-C7C6-2245-E053-A03BA40AA829	0.0446437
Religious Grounds	St George's Colegate Church	749	1178	Norwich	186682	9835	1064	0.108185	0.310614	984081	376	TC0305	8F5BF6DC-C860-2245-E053-A03BA40AA829	0.0446437
Religious Grounds	St Saviour's Church	1099	793	Norwich	186682	9835	1064	0.108185	0.310614	984081	376	TC0305	8F5BF6DC-C8A5-2245-E053-A03BA40AA829	0.0446437
Religious Grounds	Old Meeting House Congregational Church	966	1099	Norwich	186682	9835	1064	0.108185	0.310614	984081	376	TC0305	8F5BF6DC-C8BE-2245-E053-A03BA40AA829	0.0446437
Religious Grounds	St Clement's Church	1195	966	Norwich	186682	9835	1064	0.108185	0.310614	984081	376	TC0305	8F5BF6DC-C900-2245-E053-A03BA40AA829	0.0446437
Religious Grounds	St Laurence's Church	193	1195	Norwich	186682	9835	1064	0.108185	0.310614	984081	376	TC0305	8F5BF6DC-C994-2245-E053-A03BA40AA829	0.0446437
Play Space		1285	193	Norwich	186682	9835	1064	0.108185	0.310614	984081	376	TC0305	8F5BF6DC-CA40-2245-E053-A03BA40AA829	0.0446437
Religious Grounds	St Andrew's Church	685	1285	Norwich	186682	9835	1064	0.108185	0.310614	984081	376	TC0305	8F5BF6DC-CABD-2245-E053-A03BA40AA829	0.0446437
Public Park Or Garden		2960	685	Norwich	186682	9835	1064	0.108185	0.310614	984081	376	TC0305	8F5BF6DC-CDA2-2245-E053-A03BA40AA829	0.0446437
Religious Grounds	St Peter Mancroft Church	3701	2960	Norwich	186682	9835	1064	0.108185	0.310614	984081	376	TC0305	8F5BF6DC-CDCD-2245-E053-A03BA40AA829	0.0446437
Religious Grounds	St Stephen's Church	1118	3701	Norwich	186682	9835	1064	0.108185	0.310614	984081	376	TC0305	8F5BF6DC-CE10-2245-E053-A03BA40AA829	0.0446437
Religious Grounds	St John The Baptist Church	4	1118	Norwich	186682	9835	1064	0.108185	0.310614	984081	376	TC0305	8F5BF6DC-CE9E-2245-E053-A03BA40AA829	0.0446437
Religious Grounds	The Cathedral Of The Holy And Undivided Trinity	2111	18789	Norwich	186682	9835	1064	0.108185	0.310614	984081	376	TC0305	8F5BF6DC-CFEE-2245-E053-A03BA40AA829	0.0446437
Other Sports Facility	The Daynes Sports Centre	554	2145	Norwich	186682	9835	1064	0.108185	0.310614	984081	376	TC0305	8F5BF6DC-D015-2245-E053-A03BA40AA829	0.0446437
Public Park Or Garden	The James Stuart Garden	1068	1783	Norwich	186682	9835	1064	0.108185	0.310614	984081	376	TC0305	8F5BF6DC-D05A-2245-E053-A03BA40AA829	0.0446437
Religious Grounds	St John De Sepulchre's Church	1871	1932	Norwich	186682	9835	1064	0.108185	0.310614	984081	376	TC0305	8F5BF6DC-DAFC-2245-E053-A03BA40AA829	0.0446437
Public Park Or Garden		1503	1379	Norwich	186682	9835	1064	0.108185	0.310614	984081	376	TC0305	8F5BF7B1-56F5-2245-E053-A03BA40AA829	0.0446437
Religious Grounds	St Michael At Pleas Church	458	1537	Norwich	186682	9835	1064	0.108185	0.310614	984081	376	TC0305	8F5BF7B2-9EA0-2245-E053-A03BA40AA829	0.0446437
Play Space		864	76	Norwich	186682	9835	1064	0.108185	0.310614	984081	376	TC0305	8F5BF7B5-09BF-2245-E053-A03BA40AA829	0.0446437
Public Park Or Garden	Old Library Wood	2562	3531	Norwich	186682	9835	1064	0.108185	0.310614	984081	376	TC0305	8F5BF7B6-4014-2245-E053-A03BA40AA829	0.0446437
Public Park Or Garden	Harrington Square Gardens	443	4695	Camden Town (Greater London)	220306	5280	572	0.108333	0.310801	528429	2348	TC2696	8F5BF6A8-026C-2245-E053-A03BA40AA829	0.0121265
Public Park Or Garden	Oakley Square Gardens	995	6737	Camden Town (Greater London)	220306	5280	572	0.108333	0.310801	528429	2348	TC2696	8F5BF6A8-0273-2245-E053-A03BA40AA829	0.0121265
Public Park Or Garden	St Martin's Gardens	2379	6849	Camden Town (Greater London)	220306	5280	572	0.108333	0.310801	528429	2348	TC2696	8F5BF6B0-3224-2245-E053-A03BA40AA829	0.0121265
Play Space		1248	1248	Camden Town (Greater London)	220306	5280	572	0.108333	0.310801	528429	2348	TC2696	8F5BF6B0-32AC-2245-E053-A03BA40AA829	0.0121265
Play Space		782	918	Camden Town (Greater London)	220306	5280	572	0.108333	0.310801	528429	2348	TC2696	8F5BF6B0-33FD-2245-E053-A03BA40AA829	0.0121265
Play Space		306	306	Camden Town (Greater London)	220306	5280	572	0.108333	0.310801	528429	2348	TC2696	8F5BF6B0-34D0-2245-E053-A03BA40AA829	0.0121265
Other Sports Facility		224	291	Camden Town (Greater London)	220306	5280	572	0.108333	0.310801	528429	2348	TC2696	8F5BF6B0-3513-2245-E053-A03BA40AA829	0.0121265
Play Space		31	171	Camden Town (Greater London)	220306	5280	572	0.108333	0.310801	528429	2348	TC2696	8F5BF7B6-ABA6-2245-E053-A03BA40AA829	0.0121265
Religious Grounds	St Martin cum Gregory Church	1433	1433	York	152841	8737	1003	0.114799	0.319138	875269	201	TC0075	8F5BF62E-0283-2245-E053-A03BA40AA829	0.0315492
Public Park Or Garden	College Green	799	799	York	152841	8737	1003	0.114799	0.319138	875269	201	TC0075	8F5BF632-6731-2245-E053-A03BA40AA829	0.0315492
Public Park Or Garden	Rest Garden	1587	1587	York	152841	8737	1003	0.114799	0.319138	875269	201	TC0075	8F5BF63B-A320-2245-E053-A03BA40AA829	0.0315492
Public Park Or Garden	Museum Gardens	5253	40592	York	152841	8737	1003	0.114799	0.319138	875269	201	TC0075	8F5BF6BC-A425-2245-E053-A03BA40AA829	0.0315492
Public Park Or Garden	Dean's Park	2630	25137	York	152841	8737	1003	0.114799	0.319138	875269	201	TC0075	8F5BF6BC-A42A-2245-E053-A03BA40AA829	0.0315492
Public Park Or Garden	St George's Field	3517	6174	York	152841	8737	1003	0.114799	0.319138	875269	201	TC0075	8F5BF6BC-A456-2245-E053-A03BA40AA829	0.0315492
Religious Grounds	Holy Trinity Church	1	1334	York	152841	8737	1003	0.114799	0.319138	875269	201	TC0075	8F5BF6C6-90AD-2245-E053-A03BA40AA829	0.0315492
Religious Grounds	St Cuthbert's Church	916	1234	York	152841	8737	1003	0.114799	0.319138	875269	201	TC0075	8F5BF6C6-91B0-2245-E053-A03BA40AA829	0.0315492
Religious Grounds	St Denys' Church	725	916	York	152841	8737	1003	0.114799	0.319138	875269	201	TC0075	8F5BF6C6-9331-2245-E053-A03BA40AA829	0.0315492
Religious Grounds	St Margaret's Church Building	8	2994	York	152841	8737	1003	0.114799	0.319138	875269	201	TC0075	8F5BF6C6-979C-2245-E053-A03BA40AA829	0.0315492
Other Sports Facility		27	4999	York	152841	8737	1003	0.114799	0.319138	875269	201	TC0075	8F5BF6C6-9960-2245-E053-A03BA40AA829	0.0315492
Religious Grounds	St Mary's Church	608	1117	York	152841	8737	1003	0.114799	0.319138	875269	201	TC0075	8F5BF6C6-9A29-2245-E053-A03BA40AA829	0.0315492
Cemetery		274	1450	York	152841	8737	1003	0.114799	0.319138	875269	201	TC0075	8F5BF6C6-9A98-2245-E053-A03BA40AA829	0.0315492
Bowling Green		473	7058	York	152841	8737	1003	0.114799	0.319138	875269	201	TC0075	8F5BF6C6-9B33-2245-E053-A03BA40AA829	0.0315492
Other Sports Facility		1006	473	York	152841	8737	1003	0.114799	0.319138	875269	201	TC0075	8F5BF6C6-9C3F-2245-E053-A03BA40AA829	0.0315492
Cemetery		871	1897	York	152841	8737	1003	0.114799	0.319138	875269	201	TC0075	8F5BF6C6-9C4B-2245-E053-A03BA40AA829	0.0315492
Other Sports Facility		405	871	York	152841	8737	1003	0.114799	0.319138	875269	201	TC0075	8F5BF6C6-9C64-2245-E053-A03BA40AA829	0.0315492
Other Sports Facility		5239	529	York	152841	8737	1003	0.114799	0.319138	875269	201	TC0075	8F5BF6C6-9C81-2245-E053-A03BA40AA829	0.0315492
Religious Grounds	St Peter's Cathedral	1842	12194	York	152841	8737	1003	0.114799	0.319138	875269	201	TC0075	8F5BF6E8-D385-2245-E053-A03BA40AA829	0.0315492
Public Park Or Garden	Haven Green	302	18043	Ealing (Greater London)	338952	2476	287	0.115913	0.32012	249120	2417	TC2590	8F5BF632-653D-2245-E053-A03BA40AA829	0.0504175
Other Sports Facility		2722	448	Ealing (Greater London)	338952	2476	287	0.115913	0.32012	249120	2417	TC2590	8F5BF6C5-625F-2245-E053-A03BA40AA829	0.0504175
Religious Grounds	Parish Church Of Christ The Saviour	8202	2722	Ealing (Greater London)	338952	2476	287	0.115913	0.32012	249120	2417	TC2590	8F5BF6C5-62B7-2245-E053-A03BA40AA829	0.0504175
Public Park Or Garden	Walpole Park	1334	129927	Ealing (Greater London)	338952	2476	287	0.115913	0.32012	249120	2417	TC2590	8F5BF6C5-6499-2245-E053-A03BA40AA829	0.0504175
Public Park Or Garden	Dovehouse Green	2678	2678	Chelsea (Greater London, Kensington)	158649	5415	648	0.119668	0.324572	541471	1405	TC2618	8F5BF632-6600-2245-E053-A03BA40AA829	0.0451289
Other Sports Facility		1895	11554	Chelsea (Greater London, Kensington)	158649	5415	648	0.119668	0.324572	541471	1405	TC2618	8F5BF6B1-0B70-2245-E053-A03BA40AA829	0.0451289
Other Sports Facility		2046	1547	Chelsea (Greater London, Kensington)	158649	5415	648	0.119668	0.324572	541471	1405	TC2618	8F5BF6B1-3B68-2245-E053-A03BA40AA829	0.0451289
Cemetery		568	2046	Chelsea (Greater London, Kensington)	158649	5415	648	0.119668	0.324572	541471	1405	TC2618	8F5BF6B1-3C46-2245-E053-A03BA40AA829	0.0451289
Play Space		650	568	Chelsea (Greater London, Kensington)	158649	5415	648	0.119668	0.324572	541471	1405	TC2618	8F5BF6B1-3C86-2245-E053-A03BA40AA829	0.0451289
Play Space		16599	650	Chelsea (Greater London, Kensington)	158649	5415	648	0.119668	0.324572	541471	1405	TC2618	8F5BF6B1-3C92-2245-E053-A03BA40AA829	0.0451289
Public Park Or Garden	College Green	3236	9076	Bristol Central	535907	10240	1296	0.126562	0.332482	1024522	353	TC0032	8F5BF632-6584-2245-E053-A03BA40AA829	0.0388728
Other Sports Facility		860	860	Bristol Central	535907	10240	1296	0.126562	0.332482	1024522	353	TC0032	8F5BF63A-D007-2245-E053-A03BA40AA829	0.0388728
Public Park Or Garden		19897	19897	Bristol Central	535907	10240	1296	0.126562	0.332482	1024522	353	TC0032	8F5BF63B-3B1B-2245-E053-A03BA40AA829	0.0388728
Public Park Or Garden	St James' Park	3486	3535	Bristol Central	535907	10240	1296	0.126562	0.332482	1024522	353	TC0032	8F5BF662-ACC7-2245-E053-A03BA40AA829	0.0388728
Cemetery		528	2206	Bristol Central	535907	10240	1296	0.126562	0.332482	1024522	353	TC0032	8F5BF662-B3CC-2245-E053-A03BA40AA829	0.0388728
Other Sports Facility	Clifton Pavilion	2031	2031	Bristol Central	535907	10240	1296	0.126562	0.332482	1024522	353	TC0032	8F5BF662-BC87-2245-E053-A03BA40AA829	0.0388728
Religious Grounds	St Michael's Church	440	1093	Bristol Central	535907	10240	1296	0.126562	0.332482	1024522	353	TC0032	8F5BF662-BE1B-2245-E053-A03BA40AA829	0.0388728
Religious Grounds	Cathedral Church Of The Holy And Undivided Trinity	1932	6728	Bristol Central	535907	10240	1296	0.126562	0.332482	1024522	353	TC0032	8F5BF662-C0C8-2245-E053-A03BA40AA829	0.0388728
Public Park Or Garden	Castle Park	939	51979	Bristol Central	535907	10240	1296	0.126562	0.332482	1024522	353	TC0032	8F5BF662-C315-2245-E053-A03BA40AA829	0.0388728
Religious Grounds	St Stephen's Church	1503	1503	Bristol Central	535907	10240	1296	0.126562	0.332482	1024522	353	TC0032	8F5BF662-C31F-2245-E053-A03BA40AA829	0.0388728
Other Sports Facility		42	1842	Bristol Central	535907	10240	1296	0.126562	0.332482	1024522	353	TC0032	8F5BF6F0-6377-2245-E053-A03BA40AA829	0.0388728
Other Sports Facility		310	1375	Bristol Central	535907	10240	1296	0.126562	0.332482	1024522	353	TC0032	8F5BF72D-AF57-2245-E053-A03BA40AA829	0.0388728
Other Sports Facility		258	3260	Bristol Central	535907	10240	1296	0.126562	0.332482	1024522	353	TC0032	8F5BF776-0701-2245-E053-A03BA40AA829	0.0388728
Public Park Or Garden		4364	84188	Bristol Central	535907	10240	1296	0.126562	0.332482	1024522	353	TC0032	8F5BF7B1-CC14-2245-E053-A03BA40AA829	0.0388728
Religious Grounds	St Michael And All Angels Church	1477	3216	Bournemouth	187503	6783	866	0.127672	0.333724	678729	284	TC0267	8F5BF68E-A36B-2245-E053-A03BA40AA829	0.0296142
Public Park Or Garden	Winter Gardens	4198	4198	Bournemouth	187503	6783	866	0.127672	0.333724	678729	284	TC0267	8F5BF68E-A62B-2245-E053-A03BA40AA829	0.0296142
Religious Grounds	St Peter's Church	8308	13663	Bournemouth	187503	6783	866	0.127672	0.333724	678729	284	TC0267	8F5BF68E-A720-2245-E053-A03BA40AA829	0.0296142
Public Park Or Garden	Central Gardens	962	38357	Bournemouth	187503	6783	866	0.127672	0.333724	678729	284	TC0267	8F5BF6BC-B7E5-2245-E053-A03BA40AA829	0.0296142
Public Park Or Garden	Lower Gardens	3931	48635	Bournemouth	187503	6783	866	0.127672	0.333724	678729	284	TC0267	8F5BF6BC-B7EA-2245-E053-A03BA40AA829	0.0296142
Public Park Or Garden	Horseshoe Common	1224	49735	Bournemouth	187503	6783	866	0.127672	0.333724	678729	284	TC0267	8F5BF7B5-689E-2245-E053-A03BA40AA829	0.0296142
Religious Grounds	St Mary Magdalen's Church	1769	1769	Oxford	159994	4844	628	0.129645	0.335912	484736	263	TC0087	8F5BF631-C7AB-2245-E053-A03BA40AA829	0.0110555
Religious Grounds	St Thomas's Church	2163	3665	Oxford	159994	4844	628	0.129645	0.335912	484736	263	TC0087	8F5BF6AE-DEAC-2245-E053-A03BA40AA829	0.0110555
Religious Grounds	St Ebbe's Church	1314	1314	Oxford	159994	4844	628	0.129645	0.335912	484736	263	TC0087	8F5BF6AE-DFF5-2245-E053-A03BA40AA829	0.0110555
Other Sports Facility		20	477	Oxford	159994	4844	628	0.129645	0.335912	484736	263	TC0087	8F5BF6AE-E200-2245-E053-A03BA40AA829	0.0110555
Religious Grounds	Christ Church Cathedral	93	26994	Oxford	159994	4844	628	0.129645	0.335912	484736	263	TC0087	8F5BF6DA-D952-2245-E053-A03BA40AA829	0.0110555
Public Park Or Garden	Culpeper Community Garden	140	2332	Islington (Greater London)	206348	6511	887	0.136231	0.343034	651693	1862	TC2729	8F5BF62D-6A11-2245-E053-A03BA40AA829	0.0320028
Public Park Or Garden	Owens Fields	1588	1662	Islington (Greater London)	206348	6511	887	0.136231	0.343034	651693	1862	TC2729	8F5BF632-6835-2245-E053-A03BA40AA829	0.0320028
Public Park Or Garden	Culpeper Park	282	2233	Islington (Greater London)	206348	6511	887	0.136231	0.343034	651693	1862	TC2729	8F5BF63B-4159-2245-E053-A03BA40AA829	0.0320028
Public Park Or Garden		6456	6456	Islington (Greater London)	206348	6511	887	0.136231	0.343034	651693	1862	TC2729	8F5BF6A8-040F-2245-E053-A03BA40AA829	0.0320028
Public Park Or Garden	Islington Green Gardens	3320	3320	Islington (Greater London)	206348	6511	887	0.136231	0.343034	651693	1862	TC2729	8F5BF6A8-0411-2245-E053-A03BA40AA829	0.0320028
Public Park Or Garden	Duncan Terrace Gardens	87	3611	Islington (Greater London)	206348	6511	887	0.136231	0.343034	651693	1862	TC2729	8F5BF6A8-0424-2245-E053-A03BA40AA829	0.0320028
Play Space		75	404	Islington (Greater London)	206348	6511	887	0.136231	0.343034	651693	1862	TC2729	8F5BF6B0-3CCE-2245-E053-A03BA40AA829	0.0320028
Public Park Or Garden		12	3546	Islington (Greater London)	206348	6511	887	0.136231	0.343034	651693	1862	TC2729	8F5BF6B0-6D69-2245-E053-A03BA40AA829	0.0320028
Play Space		2300	1024	Islington (Greater London)	206348	6511	887	0.136231	0.343034	651693	1862	TC2729	8F5BF6B0-98A0-2245-E053-A03BA40AA829	0.0320028
Public Park Or Garden	Pleasant Place Garden	1338	7136	Islington (Greater London)	206348	6511	887	0.136231	0.343034	651693	1862	TC2729	8F5BF6B0-98BC-2245-E053-A03BA40AA829	0.0320028
Play Space		264	1338	Islington (Greater London)	206348	6511	887	0.136231	0.343034	651693	1862	TC2729	8F5BF6B0-9B44-2245-E053-A03BA40AA829	0.0320028
Play Space		671	264	Islington (Greater London)	206348	6511	887	0.136231	0.343034	651693	1862	TC2729	8F5BF6B0-9B7E-2245-E053-A03BA40AA829	0.0320028
Public Park Or Garden	Spa Green Garden	301	4372	Islington (Greater London)	206348	6511	887	0.136231	0.343034	651693	1862	TC2729	8F5BF6B0-AE06-2245-E053-A03BA40AA829	0.0320028
Play Space		1670	57	Islington (Greater London)	206348	6511	887	0.136231	0.343034	651693	1862	TC2729	8F5BF7AE-FB44-2245-E053-A03BA40AA829	0.0320028
Play Space		2352	334	Islington (Greater London)	206348	6511	887	0.136231	0.343034	651693	1862	TC2729	8F5BF7B8-4880-2245-E053-A03BA40AA829	0.0320028
Religious Grounds	Holy Trinity Church	4025	7378	Sutton Coldfield	109015	2074	313	0.150916	0.357967	208073	2789	TC0383	8F5BF66B-18A7-2245-E053-A03BA40AA829	0.0193442
Other Sports Facility		368	368	Cambridge	145818	4051	618	0.152555	0.359558	404926	754	TC0012	8F5BF62C-EF73-2245-E053-A03BA40AA829	0.0218904
Religious Grounds	St Peter's Church	1074	1074	Cambridge	145818	4051	618	0.152555	0.359558	404926	754	TC0012	8F5BF6A2-87FE-2245-E053-A03BA40AA829	0.0218904
Religious Grounds	St Giles's Church	2352	2368	Cambridge	145818	4051	618	0.152555	0.359558	404926	754	TC0012	8F5BF6A2-8889-2245-E053-A03BA40AA829	0.0218904
Religious Grounds	St Clement's Church	1379	1379	Cambridge	145818	4051	618	0.152555	0.359558	404926	754	TC0012	8F5BF6A2-890F-2245-E053-A03BA40AA829	0.0218904
Play Space		155	707	Cambridge	145818	4051	618	0.152555	0.359558	404926	754	TC0012	8F5BF6A2-89D1-2245-E053-A03BA40AA829	0.0218904
Tennis Court		219	976	Cambridge	145818	4051	618	0.152555	0.359558	404926	754	TC0012	8F5BF6A2-89D2-2245-E053-A03BA40AA829	0.0218904
Religious Grounds	Church Of St Mary The Great	1701	1701	Cambridge	145818	4051	618	0.152555	0.359558	404926	754	TC0012	8F5BF6A2-8A8E-2245-E053-A03BA40AA829	0.0218904
Religious Grounds	St Bene't's Church	1089	1089	Cambridge	145818	4051	618	0.152555	0.359558	404926	754	TC0012	8F5BF6A2-8AC8-2245-E053-A03BA40AA829	0.0218904
Tennis Court		10	976	Cambridge	145818	4051	618	0.152555	0.359558	404926	754	TC0012	8F5BF6A2-8C86-2245-E053-A03BA40AA829	0.0218904
Public Park Or Garden	Christ's Pieces	441	48073	Cambridge	145818	4051	618	0.152555	0.359558	404926	754	TC0012	8F5BF7AF-819C-2245-E053-A03BA40AA829	0.0218904
Public Park Or Garden	Parker's Piece	76	91749	Cambridge	145818	4051	618	0.152555	0.359558	404926	754	TC0012	8F5BF7B4-50B8-2245-E053-A03BA40AA829	0.0218904
Public Park Or Garden	Southernhay Green	7387	7387	Exeter	113507	6386	989	0.15487	0.361781	638928	1018	TC0264	8F5BF632-66A3-2245-E053-A03BA40AA829	0.0725622
Religious Grounds	St David's Church	2	8564	Exeter	113507	6386	989	0.15487	0.361781	638928	1018	TC0264	8F5BF694-DD7C-2245-E053-A03BA40AA829	0.0725622
Public Park Or Garden	Rougemont Gardens	6868	36955	Exeter	113507	6386	989	0.15487	0.361781	638928	1018	TC0264	8F5BF694-E3E9-2245-E053-A03BA40AA829	0.0725622
Religious Grounds	St Peter's Cathedral	18898	18898	Exeter	113507	6386	989	0.15487	0.361781	638928	1018	TC0264	8F5BF694-E72F-2245-E053-A03BA40AA829	0.0725622
Cemetery	St Bartholomew's Cemetery	46	16442	Exeter	113507	6386	989	0.15487	0.361781	638928	1018	TC0264	8F5BF6AD-782D-2245-E053-A03BA40AA829	0.0725622
Cemetery	Friernhay Burial Ground	967	6917	Exeter	113507	6386	989	0.15487	0.361781	638928	1018	TC0264	8F5BF6AD-7830-2245-E053-A03BA40AA829	0.0725622
Other Sports Facility		12194	8	Exeter	113507	6386	989	0.15487	0.361781	638928	1018	TC0264	8F5BF6E3-E4A8-2245-E053-A03BA40AA829	0.0725622

## Sheet: Pivot_Clipped_GS_minus_sports
Row Labels	Average of Proportion_CC_OSGS_area
Woking	0
Motherwell	0
(blank)
Eastbourne	1.3162e-05
Glasgow Central	0.000959621
Falkirk	0.00398444
Plymouth	0.00404434
Leeds Central	0.00463281
Edinburgh Central	0.00496623
Peterborough	0.00502616
Croydon (Greater London)	0.00536422
Southampton	0.00653815
Worcester	0.00688134
Manchester Central	0.00694301
Kingston Upon Thames (Greater London)	0.00698822
Middlesbrough	0.007319
Sunderland	0.00771422
Aberdeen	0.00832193
Solihull	0.00907681
Romford (Greater London, Havering)	0.00916734
Cardiff Central	0.00943437
Stoke-On-Trent	0.00985888
Basildon	0.0107597
Oxford	0.0110142
Worthing	0.0110379
Hull	0.0110499
Lincoln	0.0110597
Derby	0.0113285
Camden Town (Greater London)	0.0117026
City of London, London	0.0117542
Ipswich	0.0122974
Leicester	0.0123569
Sheffield	0.0134246
Nottingham Central	0.0136993
Huddersfield	0.0138848
Liverpool Central	0.0139425
Stockport	0.0142816
Newcastle Upon Tyne Central	0.0152389
Wigan	0.015505
Maidstone	0.0162136
Marylebone	0.0169564
Colchester	0.0182259
Northampton	0.0183297
Milton Keynes	0.0188381
Reading	0.0193336
Sutton Coldfield	0.0193442
Birmingham Central	0.0195409
High Wycombe	0.0197337
Cambridge	0.0209816
Swansea	0.0215767
Cheltenham	0.0217447
Richmond Upon Thames (Greater London)	0.0217487
Brighton	0.0217696
Shepherd's Bush (Greater London, Hammersmith)	0.0238877
York	0.0239206
Coventry	0.0246416
Chelmsford	0.0286237
Bournemouth	0.0296142
Watford	0.0298633
Islington (Greater London)	0.0320028
Dundee	0.0347095
Bristol Central	0.0354556
Chelsea (Greater London, Kensington)	0.0378506
Ealing (Greater London)	0.039491
Bromley (Greater London)	0.0431319
Norwich	0.0440807
Exeter	0.0534771
Crawley	0.0537834
Basingstoke	0.0614757
Grand Total	0.0202672

## Sheet: Pivot_Clipped_GS
Row Labels	Average of Proportion_CC_OSGS_area
(blank)
Eastbourne	1.3162e-05
Glasgow Central	0.00316472
Falkirk	0.00398444
Edinburgh Central	0.00496623
Peterborough	0.00502616
Leeds Central	0.00507677
Croydon (Greater London)	0.0062262
Southampton	0.00653815
Kingston Upon Thames (Greater London)	0.00698822
Middlesbrough	0.007319
Manchester Central	0.00760365
Sunderland	0.00771422
Solihull	0.00907681
Aberdeen	0.00922281
Worcester	0.00948503
Stoke-On-Trent	0.0106226
Basildon	0.0107597
Oxford	0.0110555
Hull	0.0112924
Romford (Greater London, Havering)	0.0119871
Camden Town (Greater London)	0.0121265
Lincoln	0.0121737
Leicester	0.0123569
Worthing	0.0125404
Sheffield	0.0134246
Huddersfield	0.0138848
Liverpool Central	0.0140125
Ipswich	0.0149671
Wigan	0.015505
Plymouth	0.0155778
City of London, London	0.0155784
Maidstone	0.0162136
Marylebone	0.0176134
Newcastle Upon Tyne Central	0.017824
Colchester	0.0182259
Milton Keynes	0.0188381
Reading	0.0193336
Sutton Coldfield	0.0193442
Northampton	0.0193642
High Wycombe	0.0197337
Derby	0.0211206
Swansea	0.0215767
Stockport	0.0216037
Birmingham Central	0.021623
Cheltenham	0.0217447
Cambridge	0.0218904
Shepherd's Bush (Greater London, Hammersmith)	0.0238877
Coventry	0.0246416
Richmond Upon Thames (Greater London)	0.0252218
Bournemouth	0.0296142
Watford	0.0298633
Brighton	0.0304302
Nottingham Central	0.0313066
York	0.0315492
Islington (Greater London)	0.0320028
Chelmsford	0.032413
Bristol Central	0.0388728
Dundee	0.0391864
Norwich	0.0446437
Chelsea (Greater London, Kensington)	0.0451289
Ealing (Greater London)	0.0504175
Crawley	0.0537834
Cardiff Central	0.0583467
Basingstoke	0.0672973
Exeter	0.0725622
Bromley (Greater London)	0.194566
Grand Total	0.0252468
