# Supplementary material for: Urban centre green metrics in Great Britain: A geospatial and socioecological study
Source: PLoS One. 2022 Nov 23;17(11):e0276962. doi: 10.1371/journal.pone.0276962 (PMC9683550; doi:10.1371/journal.pone.0276962)
Supplement: S1 Data — (ZIP) [file pone.0276962.s003.zip › Data/For_Z_scores.xlsx]

## Sheet: Sheet1
NDVI_meanCC	Tree_Cover	Proportion_OSGS	CC	NDVI_Z	NDVI_Rank	Tree_Cover_Z	Tree_Cover_Rank	OSGS_Z	OSGS_Z_Rank	Z_Combined	Z_Combined_Rank	CC	NDVI_mean1km	NDVI_1km_Z	NDVI_1km_Z_Rank				NDVI_CC Z	CC
0.091491	8.48	0.00832193	Aberdeen	2.28496	1	1.86984	2	2.68376	3	6.83857	1	Aberdeen	0.42	0.574193	15				0.6642	Aberdeen
0.0142981	2.67	0.0107597	Basildon	1.80832	4	2.77538	1	1.07401	10	5.65771	2	Basildon	0.29	-0.519743	48				-1.30982	Basildon
0.0696864	4.32	0.0614757	Basingstoke	1.56107	8	1.38689	8	1.33284	8	4.2808	3	Basingstoke	0.3	-0.435594	45				0.106602	Basingstoke
0.0329594	2.88	0.0195409	Birmingham Central	1.58944	7	1.45679	6	0.894958	12	3.9412	4	Birmingham Central	0.57	1.83643	4				-0.8326	Birmingham Central
0.127672	10.37	0.0296142	Bournemouth	2.22576	2	1.41867	7	0.247848	21	3.89228	5	Bournemouth	0.5	1.24738	8				1.58944	Bournemouth
0.0458296	3.91	0.0217696	Brighton	1.38475	9	0.91983	18	1.51237	7	3.81695	6	Brighton	0.22	-1.10879	57				-0.503477	Brighton
0.126562	10.15	0.0354556	Bristol Central	1.28873	10	0.732369	20	1.63534	6	3.65644	7	Bristol Central	0.44	0.742491	12				1.56107	Bristol Central
0.0851136	5.53	0.0431319	Bromley (Greater London)	0.772686	15	-0.249418	38	2.70672	2	3.22999	8	Bromley (Greater London)	0.56	1.75228	5				0.501115	Bromley (Greater London)
0.152555	10.25	0.0209816	Cambridge	0.880819	14	1.74911	4	0.30535	18	2.93527	9	Cambridge	0.43	0.658342	14				2.22576	Cambridge
0.108333	11.49	0.0117026	Camden Town (Greater London)	1.26025	11	1.19943	10	0.468162	15	2.92784	10	Camden Town (Greater London)	0.35	-0.0148498	31				1.0949	Camden Town (Greater London)
0.0239759	2.05	0.00943437	Cardiff Central	0.106602	28	-0.465475	43	3.28335	1	2.92447	11	Cardiff Central	0.49	1.16324	10				-1.06233	Cardiff Central
0.0876138	9	0.0286237	Chelmsford	2.18385	3	0.481362	21	0.125103	24	2.79032	12	Chelmsford	0.69	2.84621	1				0.565052	Chelmsford
0.119668	8.68	0.0378506	Chelsea (Greater London, Kensington)	1.63989	6	1.33923	9	-0.499321	46	2.47981	13	Chelsea (Greater London, Kensington)	0.41	0.490044	19				1.38475	Chelsea (Greater London, Kensington)
0.0772837	9.07	0.0217447	Cheltenham	1.0949	12	1.81265	3	-0.44772	41	2.45984	14	Cheltenham	0.34	-0.0989987	34				0.300885	Cheltenham
0.0375127	6.06	0.0117542	City of London, London	0.565052	19	1.0215	13	0.82071	13	2.40727	15	City of London, London	0.42	0.574193	15				-0.716161	City of London, London
0.0876079	6.15	0.0182259	Colchester	0.501115	21	-0.0810213	33	1.90826	5	2.32836	16	Colchester	0.54	1.58398	6				0.564901	Colchester
0.0881962	6.05	0.0246416	Coventry	1.7523	5	1.52352	5	-1.32497	67	1.95085	17	Coventry	0.38	0.237597	24				0.579944	Coventry
0.0957332	5	0.0537834	Crawley	1.09111	13	-1.17084	60	1.97939	4	1.89967	18	Crawley	0.38	0.237597	24				0.772686	Crawley
0.0558772	6.15	0.00536422	Croydon (Greater London)	0.300885	25	1.04374	12	0.305047	19	1.64968	19	Croydon (Greater London)	0.48	1.07909	11				-0.246533	Croydon (Greater London)
0.0851039	8.97	0.0113285	Derby	0.59069	17	1.06599	11	-0.254393	33	1.40228	20	Derby	0.31	-0.351446	42				0.500868	Derby
0.0370844	4	0.0347095	Dundee	0.579944	18	0.0841986	28	0.522203	14	1.18635	21	Dundee	0.3	-0.435594	45				-0.727114	Dundee
0.115913	8.09	0.039491	Ealing (Greater London)	0.0336976	29	0.996085	15	0.0871645	26	1.11695	22	Ealing (Greater London)	0.51	1.33153	7				1.28873	Ealing (Greater London)
0.0174714	4.48	1.3162e-05	Eastbourne	0.500868	22	1.01197	14	-0.475762	42	1.03708	23	Eastbourne	0.31	-0.351446	42				-1.22867	Eastbourne
0.04628	1.94	0.00496623	Edinburgh Central	-0.369669	38	0.942071	17	0.292455	20	0.864857	24	Edinburgh Central	0.29	-0.519743	48				-0.491959	Edinburgh Central
0.15487	11.67	0.0534771	Exeter	-0.0374162	31	0.945248	16	-0.0538848	29	0.853947	25	Exeter	0.28	-0.603892	50				2.28496	Exeter
0.0748318	5.57	0.00398444	Falkirk	0.6642	16	0.856284	19	-0.701141	52	0.819343	26	Falkirk	0.33	-0.183148	35				0.238184	Falkirk
0.0229333	1.95	0.000959621	Glasgow Central	0.564901	20	0.115972	25	0.0412757	28	0.722148	27	Glasgow Central	0.42	0.574193	15				-1.08899	Glasgow Central
0.0806398	4.44	0.0197337	High Wycombe	0.146366	27	-0.204936	36	0.465695	16	0.407125	28	High Wycombe	0.26	-0.77219	53				0.386708	High Wycombe
0.0236264	2.5	0.0138848	Huddersfield	0.372053	24	0.281192	24	-0.495913	43	0.157332	29	Huddersfield	0.32	-0.267297	40				-1.07127	Huddersfield
0.0400092	6.74	0.0110499	Hull	0.386708	23	-0.427348	42	0.154302	22	0.113663	30	Hull	0.5	1.24738	8				-0.65232	Hull
0.0541263	6	0.0122974	Ipswich	-0.00697938	30	-0.0905532	34	0.124312	25	0.0267794	31	Ipswich	0.33	-0.183148	35				-0.29131	Ipswich
0.136231	14.52	0.0320028	Islington (Greater London)	-0.727114	50	-0.567149	46	1.27691	9	-0.0173492	32	Islington (Greater London)	0.21	-1.19293	59				1.80832	Islington (Greater London)
0.0335373	5.79	0.00698822	Kingston Upon Thames (Greater London)	-0.753446	51	-0.408284	40	0.913633	11	-0.248098	33	Kingston Upon Thames (Greater London)	0.37	0.153448	27				-0.817822	Kingston Upon Thames (Greater London)
0.0226562	2	0.00463281	Leeds Central	-0.0680396	32	0.335206	22	-0.80913	57	-0.541964	34	Leeds Central	0.41	0.490044	19				-1.09608	Leeds Central
0.0325581	3.16	0.0123569	Leicester	-0.29131	34	0.0683121	29	-0.403136	39	-0.626134	35	Leicester	0.42	0.574193	15				-0.842862	Leicester
0.0800667	6.67	0.0110597	Lincoln	-0.503477	42	-0.595745	47	0.306915	17	-0.792307	36	Lincoln	0.22	-1.10879	57				0.372053	Lincoln
0.00780488	1.06	0.0139425	Liverpool Central	-0.65232	46	0.303433	23	-0.496649	44	-0.845536	37	Liverpool Central	0.2	-1.27708	63				-1.47587	Liverpool Central
0.0536553	4.24	0.0162136	Maidstone	0.238184	26	-0.0683121	31	-1.02629	64	-0.856413	38	Maidstone	0.4	0.405895	22				-0.303355	Maidstone
0.0205723	2	0.00694301	Manchester Central	-0.303355	35	-0.490894	45	-0.10957	30	-0.903819	39	Manchester Central	0.4	0.405895	22				-1.14937	Manchester Central
0.0640547	8.76	0.0169564	Marylebone	-0.705202	47	-0.0714894	32	-0.162683	31	-0.939375	40	Marylebone	0.31	-0.351446	42				-0.0374162	Marylebone
0.0144349	2.5	0.007319	Middlesbrough	-0.549271	44	-0.465475	43	0.0490592	27	-0.965687	41	Middlesbrough	0.3	-0.435594	45				-1.30632	Middlesbrough
0.0668355	8.92	0.0188381	Milton Keynes	-0.362462	36	-0.328851	39	-0.298048	36	-0.989361	42	Milton Keynes	0.37	0.153448	27				0.0336976	Milton Keynes
0.134041	10.58	0	Motherwell	-0.246533	33	0.115972	25	-0.922855	59	-1.05342	43	Motherwell	0.38	0.237597	24				1.7523	Motherwell
0.051305	3.06	0.0152389	Newcastle Upon Tyne Central	-0.716161	48	0.0873759	27	-0.443854	40	-1.07264	44	Newcastle Upon Tyne Central	0.16	-1.61368	67				-0.363457	Newcastle Upon Tyne Central
0.0440389	4.32	0.0183297	Northampton	-0.363457	37	-0.865816	52	-0.182634	32	-1.41191	45	Northampton	0.37	0.153448	27				-0.549271	Northampton
0.108185	2.1	0.0440807	Norwich	-0.725813	49	-0.10644	35	-0.644554	51	-1.47681	46	Norwich	0.63	2.34132	2				1.09111	Norwich
0.0513439	4.75	0.0136993	Nottingham Central	-0.8326	53	-0.923007	53	0.139851	23	-1.61576	47	Nottingham Central	0.21	-1.19293	59				-0.362462	Nottingham Central
0.129645	10	0.0110142	Oxford	-0.817822	52	0.00158865	30	-0.801118	55	-1.61735	48	Oxford	0.33	-0.183148	35				1.63989	Oxford
0.0226893	3.51	0.00502616	Peterborough	-0.53736	43	-0.687887	49	-0.585929	48	-1.81117	49	Peterborough	0.32	-0.267297	40				-1.09523	Peterborough
0.0503889	3.83	0.00404434	Plymouth	-0.386886	39	-0.621163	48	-1.0218	63	-2.02984	50	Plymouth	0.25	-0.856339	54				-0.386886	Plymouth
0.0652449	5.5	0.0193336	Reading	-0.842862	54	-0.834043	51	-0.398676	38	-2.07558	51	Reading	0.24	-0.940488	56				-0.00697938	Reading
0.0999617	11.29	0.0217487	Richmond Upon Thames (Greater London)	-0.559936	45	-0.95478	54	-0.637768	50	-2.15248	52	Richmond Upon Thames (Greater London)	0.37	0.153448	27				0.880819	Richmond Upon Thames (Greater London)
0.0436218	2.78	0.00916734	Romford (Greater London, Havering)	-0.38704	40	-1.13589	59	-0.746696	53	-2.26962	53	Romford (Greater London, Havering)	0.25	-0.856339	54				-0.559936	Romford (Greater London, Havering)
0.0152295	0.33	0.0134246	Sheffield	-1.07127	58	-1.04374	56	-0.284142	35	-2.39916	54	Sheffield	0.41	0.490044	19				-1.286	Sheffield
0.0712414	5.14	0.0238877	Shepherd's Bush (Greater London, Hammersmith)	-0.846568	55	-1.30746	66	-0.497547	45	-2.65158	55	Shepherd's Bush (Greater London, Hammersmith)	0.27	-0.688041	51				0.146366	Shepherd's Bush (Greater London, Hammersmith)
0.0371353	5.45	0.00907681	Solihull	-0.491959	41	-1.22167	65	-0.952689	61	-2.66632	56	Solihull	0.33	-0.183148	35				-0.725813	Solihull
0.0282995	2.22	0.00653815	Southampton	-1.16333	63	-0.204936	36	-1.32497	67	-2.69324	57	Southampton	0.6	2.08887	3				-0.951768	Southampton
0.0886164	9.14	0.0142816	Stockport	-1.09523	60	-0.722837	50	-0.948197	60	-2.76627	58	Stockport	0.35	-0.0148498	31				0.59069	Stockport
0.0445046	3.62	0.00985888	Stoke-On-Trent	-1.30982	67	-0.989731	55	-0.518404	47	-2.81795	59	Stoke-On-Trent	0.44	0.742491	12				-0.53736	Stoke-On-Trent
0.0503828	2.21	0.00771422	Sunderland	-1.06233	57	-1.18672	61	-0.617751	49	-2.86681	60	Sunderland	0.17	-1.52953	66				-0.38704	Sunderland
0.150916	7.3	0.0193442	Sutton Coldfield	-0.951768	56	-1.13271	58	-0.834856	58	-2.91933	61	Sutton Coldfield	0.18	-1.44538	65				2.18385	Sutton Coldfield
0.0510621	8.75	0.0215767	Swansea	-1.22867	64	-0.414638	41	-1.32398	66	-2.96729	62	Swansea	0.35	-0.0148498	31				-0.369669	Swansea
0.0360547	4.5	0.0298633	Watford	-1.30632	66	-1.04374	56	-0.776322	54	-3.12639	63	Watford	0.21	-1.19293	59				-0.753446	Watford
0.0379413	5.56	0.015505	Wigan	-1.14937	62	-1.20261	62	-0.804507	56	-3.15649	64	Wigan	0.19	-1.36123	64				-0.705202	Wigan
0.0200263	5.14	0	Woking	-1.47587	68	-1.50128	67	-0.279811	34	-3.25695	65	Woking	0.12	-1.95028	68				-1.16333	Woking
0.0628571	6.84	0.00688134	Worcester	-1.09608	61	-1.20261	62	-0.977683	62	-3.27637	66	Worcester	0.21	-1.19293	59				-0.0680396	Worcester
0.0324132	1.67	0.0110379	Worthing	-1.286	65	-1.73322	68	-0.318639	37	-3.33786	67	Worthing	0.33	-0.183148	35				-0.846568	Worthing
0.114799	9.56	0.0239206	York	-1.08899	59	-1.2185	64	-1.25303	65	-3.56052	68	York	0.27	-0.688041	51				1.26025	York

## Sheet: Sheet1 (2)
NDVI_meanCC	Tree_Cover	Proportion_OSGS		NDVI_Z	NDVI_Rank	False Series	Tree_Cover_Z	Tree_Cover_Rank	False Series	OSGS_Z	OSGS_Z_Rank	False Series	Z_Combined	Z_Combined_Rank		CC	NDVI_mean1km	NDVI_1km_Z	NDVI_1km_Z_Rank
0.091491	8.48	0.00832193		2.28496	1	1	1.86984	2	2	2.68376	3	3	6.83857	1		Aberdeen	0.33	-0.183148	35
0.0142981	2.67	0.0107597		1.80832	4	1	2.77538	1	2	1.07401	10	3	5.65771	2		Basildon	0.44	0.742491	12
0.0696864	4.32	0.0614757		1.56107	8	1	1.38689	8	2	1.33284	8	3	4.2808	3		Basingstoke	0.49	1.16324	10
0.0329594	2.88	0.0195409		1.58944	7	1	1.45679	6	2	0.894958	12	3	3.9412	4		Birmingham Central	0.21	-1.19293	59
0.127672	10.37	0.0296142		2.22576	2	1	1.41867	7	2	0.247848	21	3	3.89228	5		Bournemouth	0.57	1.83643	4
0.0458296	3.91	0.0217696		1.38475	9	1	0.91983	18	2	1.51237	7	3	3.81695	6		Brighton	0.22	-1.10879	57
0.126562	10.15	0.0354556		1.28873	10	1	0.732369	20	2	1.63534	6	3	3.65644	7		Bristol Central	0.3	-0.435594	45
0.0851136	5.53	0.0431319		0.772686	15	1	-0.249418	38	2	2.70672	2	3	3.22999	8		Bromley (Greater London)	0.54	1.58398	6
0.152555	10.25	0.0209816		0.880819	14	1	1.74911	4	2	0.30535	18	3	2.93527	9		Cambridge	0.5	1.24738	8
0.108333	11.49	0.0117026		1.26025	11	1	1.19943	10	2	0.468162	15	3	2.92784	10		Camden Town (Greater London)	0.34	-0.0989987	34
0.0239759	2.05	0.00943437		0.106602	28	1	-0.465475	43	2	3.28335	1	3	2.92447	11		Cardiff Central	0.17	-1.52953	66
0.0876138	9	0.0286237		2.18385	3	1	0.481362	21	2	0.125103	24	3	2.79032	12		Chelmsford	0.42	0.574193	15
0.119668	8.68	0.0378506		1.63989	6	1	1.33923	9	2	-0.499321	46	3	2.47981	13		Chelsea (Greater London, Kensington)	0.22	-1.10879	57
0.0772837	9.07	0.0217447		1.0949	12	1	1.81265	3	2	-0.44772	41	3	2.45984	14		Cheltenham	0.48	1.07909	11
0.0375127	6.06	0.0117542		0.565052	19	1	1.0215	13	2	0.82071	13	3	2.40727	15		City of London, London	0.16	-1.61368	67
0.0876079	6.15	0.0182259		0.501115	21	1	-0.0810213	33	2	1.90826	5	3	2.32836	16		Colchester	0.42	0.574193	15
0.0881962	6.05	0.0246416		1.7523	5	1	1.52352	5	2	-1.32497	67	3	1.95085	17		Coventry	0.3	-0.435594	45
0.0957332	5	0.0537834		1.09111	13	1	-1.17084	60	2	1.97939	4	3	1.89967	18		Crawley	0.56	1.75228	5
0.0558772	6.15	0.00536422		0.300885	25	1	1.04374	12	2	0.305047	19	3	1.64968	19		Croydon (Greater London)	0.38	0.237597	24
0.0851039	8.97	0.0113285		0.59069	17	1	1.06599	11	2	-0.254393	33	3	1.40228	20		Derby	0.31	-0.351446	42
0.0370844	4	0.0347095		0.579944	18	1	0.0841986	28	2	0.522203	14	3	1.18635	21		Dundee	0.21	-1.19293	59
0.115913	8.09	0.039491		0.0336976	29	1	0.996085	15	2	0.0871645	26	3	1.11695	22		Ealing (Greater London)	0.44	0.742491	12
0.0174714	4.48	1.3162e-05		0.500868	22	1	1.01197	14	2	-0.475762	42	3	1.03708	23		Eastbourne	0.35	-0.0148498	31
0.04628	1.94	0.00496623		-0.369669	38	1	0.942071	17	2	0.292455	20	3	0.864857	24		Edinburgh Central	0.33	-0.183148	35
0.15487	11.67	0.0534771		-0.0374162	31	1	0.945248	16	2	-0.0538848	29	3	0.853947	25		Exeter	0.42	0.574193	15
0.0748318	5.57	0.00398444		0.6642	16	1	0.856284	19	2	-0.701141	52	3	0.819343	26		Falkirk	0.4	0.405895	22
0.0229333	1.95	0.000959621		0.564901	20	1	0.115972	25	2	0.0412757	28	3	0.722148	27		Glasgow Central	0.27	-0.688041	51
0.0806398	4.44	0.0197337		0.146366	27	1	-0.204936	36	2	0.465695	16	3	0.407125	28		High Wycombe	0.5	1.24738	8
0.0236264	2.5	0.0138848		0.372053	24	1	0.281192	24	2	-0.495913	43	3	0.157332	29		Huddersfield	0.41	0.490044	19
0.0400092	6.74	0.0110499		0.386708	23	1	-0.427348	42	2	0.154302	22	3	0.113663	30		Hull	0.2	-1.27708	63
0.0541263	6	0.0122974		-0.00697938	30	1	-0.0905532	34	2	0.124312	25	3	0.0267794	31		Ipswich	0.42	0.574193	15
0.136231	14.52	0.0320028		-0.727114	50	1	-0.567149	46	2	1.27691	9	3	-0.0173492	32		Islington (Greater London)	0.29	-0.519743	48
0.0335373	5.79	0.00698822		-0.753446	51	1	-0.408284	40	2	0.913633	11	3	-0.248098	33		Kingston Upon Thames (Greater London)	0.33	-0.183148	35
0.0226562	2	0.00463281		-0.0680396	32	1	0.335206	22	2	-0.80913	57	3	-0.541964	34		Leeds Central	0.21	-1.19293	59
0.0325581	3.16	0.0123569		-0.29131	34	1	0.0683121	29	2	-0.403136	39	3	-0.626134	35		Leicester	0.24	-0.940488	56
0.0800667	6.67	0.0110597		-0.503477	42	1	-0.595745	47	2	0.306915	17	3	-0.792307	36		Lincoln	0.32	-0.267297	40
0.00780488	1.06	0.0139425		-0.65232	46	1	0.303433	23	2	-0.496649	44	3	-0.845536	37		Liverpool Central	0.12	-1.95028	68
0.0536553	4.24	0.0162136		0.238184	26	1	-0.0683121	31	2	-1.02629	64	3	-0.856413	38		Maidstone	0.4	0.405895	22
0.0205723	2	0.00694301		-0.303355	35	1	-0.490894	45	2	-0.10957	30	3	-0.903819	39		Manchester Central	0.19	-1.36123	64
0.0640547	8.76	0.0169564		-0.705202	47	1	-0.0714894	32	2	-0.162683	31	3	-0.939375	40		Marylebone	0.28	-0.603892	50
0.0144349	2.5	0.007319		-0.549271	44	1	-0.465475	43	2	0.0490592	27	3	-0.965687	41		Middlesbrough	0.21	-1.19293	59
0.0668355	8.92	0.0188381		-0.362462	36	1	-0.328851	39	2	-0.298048	36	3	-0.989361	42		Milton Keynes	0.51	1.33153	7
0.134041	10.58	0		-0.246533	33	1	0.115972	25	2	-0.922855	59	3	-1.05342	43		Motherwell	0.38	0.237597	24
0.051305	3.06	0.0152389		-0.716161	48	1	0.0873759	27	2	-0.443854	40	3	-1.07264	44		Newcastle Upon Tyne Central	0.37	0.153448	27
0.0440389	4.32	0.0183297		-0.363457	37	1	-0.865816	52	2	-0.182634	32	3	-1.41191	45		Northampton	0.3	-0.435594	45
0.108185	2.1	0.0440807		-0.725813	49	1	-0.10644	35	2	-0.644554	51	3	-1.47681	46		Norwich	0.38	0.237597	24
0.0513439	4.75	0.0136993		-0.8326	53	1	-0.923007	53	2	0.139851	23	3	-1.61576	47		Nottingham Central	0.37	0.153448	27
0.129645	10	0.0110142		-0.817822	52	1	0.00158865	30	2	-0.801118	55	3	-1.61735	48		Oxford	0.41	0.490044	19
0.0226893	3.51	0.00502616		-0.53736	43	1	-0.687887	49	2	-0.585929	48	3	-1.81117	49		Peterborough	0.35	-0.0148498	31
0.0503889	3.83	0.00404434		-0.386886	39	1	-0.621163	48	2	-1.0218	63	3	-2.02984	50		Plymouth	0.25	-0.856339	54
0.0652449	5.5	0.0193336		-0.842862	54	1	-0.834043	51	2	-0.398676	38	3	-2.07558	51		Reading	0.33	-0.183148	35
0.0999617	11.29	0.0217487		-0.559936	45	1	-0.95478	54	2	-0.637768	50	3	-2.15248	52		Richmond Upon Thames (Greater London)	0.43	0.658342	14
0.0436218	2.78	0.00916734		-0.38704	40	1	-1.13589	59	2	-0.746696	53	3	-2.26962	53		Romford (Greater London, Havering)	0.37	0.153448	27
0.0152295	0.33	0.0134246		-1.07127	58	1	-1.04374	56	2	-0.284142	35	3	-2.39916	54		Sheffield	0.33	-0.183148	35
0.0712414	5.14	0.0238877		-0.846568	55	1	-1.30746	66	2	-0.497547	45	3	-2.65158	55		Shepherd's Bush (Greater London, Hammersmith)	0.26	-0.77219	53
0.0371353	5.45	0.00907681		-0.491959	41	1	-1.22167	65	2	-0.952689	61	3	-2.66632	56		Solihull	0.63	2.34132	2
0.0282995	2.22	0.00653815		-1.16333	63	1	-0.204936	36	2	-1.32497	67	3	-2.69324	57		Southampton	0.18	-1.44538	65
0.0886164	9.14	0.0142816		-1.09523	60	1	-0.722837	50	2	-0.948197	60	3	-2.76627	58		Stockport	0.31	-0.351446	42
0.0445046	3.62	0.00985888		-1.30982	67	1	-0.989731	55	2	-0.518404	47	3	-2.81795	59		Stoke-On-Trent	0.32	-0.267297	40
0.0503828	2.21	0.00771422		-1.06233	57	1	-1.18672	61	2	-0.617751	49	3	-2.86681	60		Sunderland	0.25	-0.856339	54
0.150916	7.3	0.0193442		-0.951768	56	1	-1.13271	58	2	-0.834856	58	3	-2.91933	61		Sutton Coldfield	0.69	2.84621	1
0.0510621	8.75	0.0215767		-1.22867	64	1	-0.414638	41	2	-1.32398	66	3	-2.96729	62		Swansea	0.29	-0.519743	48
0.0360547	4.5	0.0298633		-1.30632	66	1	-1.04374	56	2	-0.776322	54	3	-3.12639	63		Watford	0.37	0.153448	27
0.0379413	5.56	0.015505		-1.14937	62	1	-1.20261	62	2	-0.804507	56	3	-3.15649	64		Wigan	0.31	-0.351446	42
0.0200263	5.14	0		-1.47587	68	1	-1.50128	67	2	-0.279811	34	3	-3.25695	65		Woking	0.6	2.08887	3
0.0628571	6.84	0.00688134		-1.09608	61	1	-1.20261	62	2	-0.977683	62	3	-3.27637	66		Worcester	0.41	0.490044	19
0.0324132	1.67	0.0110379		-1.286	65	1	-1.73322	68	2	-0.318639	37	3	-3.33786	67		Worthing	0.27	-0.688041	51
0.114799	9.56	0.0239206		-1.08899	59	1	-1.2185	64	2	-1.25303	65	3	-3.56052	68		York	0.35	-0.0148498	31

## Sheet: Sheet1 (3)
NDVI_meanCC	Tree_Cover	Proportion_OSGS		NDVI_Z	NDVI_Rank	False Series	Tree_Cover_Z	Tree_Cover_Rank	False Series	OSGS_Z	OSGS_Z_Rank	False Series	Z_Combined	Z_Combined_Rank		CC	NDVI_mean1km	NDVI_1km_Z	NDVI_1km_Z_Rank
0.091491	8.48	0.00832193		2.28496	1	1	1.86984	27	2	2.68376	3	3	6.83857	1		Aberdeen	0.33	-0.183148	35
0.0142981	2.67	0.0107597		1.80832	4	1	2.77538	1	2	1.07401	10	3	5.65771	2		Basildon	0.44	0.742491	12
0.0696864	4.32	0.0614757		1.56107	8	1	1.38689	8	2	1.33284	8	3	4.2808	3		Basingstoke	0.49	1.16324	10			0.0655178
0.0329594	2.88	0.0195409		1.58944	7	1	1.45679	6	2	0.894958	12	3	3.9412	4		Birmingham Central	0.21	-1.19293	59			0.351765
0.127672	10.37	0.0296142		2.22576	2	1	1.41867	7	2	0.247848	21	3	3.89228	5		Bournemouth	0.57	1.83643	4
0.0458296	3.91	0.0217696		1.38475	9	1	0.91983	18	2	1.51237	7	3	3.81695	6		Brighton	0.22	-1.10879	57
0.126562	10.15	0.0354556		1.28873	10	1	0.732369	20	2	1.63534	6	3	3.65644	7		Bristol Central	0.3	-0.435594	45
0.0851136	5.53	0.0431319		0.772686	15	1	-0.249418	38	2	2.70672	2	3	3.22999	8		Bromley (Greater London)	0.54	1.58398	6
0.152555	10.25	0.0209816		0.880819	14	1	1.74911	4	2	0.30535	18	3	2.93527	9		Cambridge	0.5	1.24738	8
0.108333	11.49	0.0117026		1.26025	11	1	1.19943	10	2	0.468162	15	3	2.92784	10		Camden Town (Greater London)	0.34	-0.0989987	34
0.0239759	2.05	0.00943437		0.106602	28	1	-0.465475	43	2	3.28335	1	3	2.92447	11		Cardiff Central	0.17	-1.52953	66
0.0876138	9	0.0286237		2.18385	3	1	0.481362	21	2	0.125103	24	3	2.79032	12		Chelmsford	0.42	0.574193	15
0.119668	8.68	0.0378506		1.63989	6	1	1.33923	9	2	-0.499321	46	3	2.47981	13		Chelsea (Greater London, Kensington)	0.22	-1.10879	57
0.0772837	9.07	0.0217447		1.0949	12	1	1.81265	3	2	-0.44772	41	3	2.45984	14		Cheltenham	0.48	1.07909	11
0.0375127	6.06	0.0117542		0.565052	19	1	1.0215	13	2	0.82071	13	3	2.40727	15		City of London, London	0.16	-1.61368	67
0.0876079	6.15	0.0182259		0.501115	21	1	-0.0810213	33	2	1.90826	5	3	2.32836	16		Colchester	0.42	0.574193	15
0.0881962	6.05	0.0246416		1.7523	5	1	1.52352	5	2	-1.32497	67	3	1.95085	17		Coventry	0.3	-0.435594	45
0.0957332	5	0.0537834		1.09111	13	1	-1.17084	60	2	1.97939	4	3	1.89967	18		Crawley	0.56	1.75228	5
0.0558772	6.15	0.00536422		0.300885	25	1	1.04374	12	2	0.305047	19	3	1.64968	19		Croydon (Greater London)	0.38	0.237597	24
0.0851039	8.97	0.0113285		0.59069	17	1	1.06599	11	2	-0.254393	33	3	1.40228	20		Derby	0.31	-0.351446	42
0.0370844	4	0.0347095		0.579944	18	1	0.0841986	28	2	0.522203	14	3	1.18635	21		Dundee	0.21	-1.19293	59
0.115913	8.09	0.039491		0.0336976	29	1	0.996085	15	2	0.0871645	26	3	1.11695	22		Ealing (Greater London)	0.44	0.742491	12
0.0174714	4.48	1.3162e-05		0.500868	22	1	1.01197	14	2	-0.475762	42	3	1.03708	23		Eastbourne	0.35	-0.0148498	31
0.04628	1.94	0.00496623		-0.369669	38	1	0.942071	17	2	0.292455	20	3	0.864857	24		Edinburgh Central	0.33	-0.183148	35
0.15487	11.67	0.0534771		-0.0374162	31	1	0.945248	16	2	-0.0538848	29	3	0.853947	25		Exeter	0.42	0.574193	15
0.0748318	5.57	0.00398444		0.6642	16	1	0.856284	19	2	-0.701141	52	3	0.819343	26		Falkirk	0.4	0.405895	22
0.0229333	1.95	0.000959621		0.564901	20	1	0.115972	25	2	0.0412757	28	3	0.722148	27		Glasgow Central	0.27	-0.688041	51
0.0806398	4.44	0.0197337		0.146366	27	1	-0.204936	36	2	0.465695	16	3	0.407125	28		High Wycombe	0.5	1.24738	8
0.0236264	2.5	0.0138848		0.372053	24	1	0.281192	24	2	-0.495913	43	3	0.157332	29		Huddersfield	0.41	0.490044	19
0.0400092	6.74	0.0110499		0.386708	23	1	-0.427348	42	2	0.154302	22	3	0.113663	30		Hull	0.2	-1.27708	63
0.0541263	6	0.0122974		-0.00697938	30	1	-0.0905532	34	2	0.124312	25	3	0.0267794	31		Ipswich	0.42	0.574193	15
0.136231	14.52	0.0320028		-0.727114	50	1	-0.567149	46	2	1.27691	9	3	-0.0173492	32		Islington (Greater London)	0.29	-0.519743	48
0.0335373	5.79	0.00698822		-0.753446	51	1	-0.408284	40	2	0.913633	11	3	-0.248098	33		Kingston Upon Thames (Greater London)	0.33	-0.183148	35
0.0226562	2	0.00463281		-0.0680396	32	1	0.335206	22	2	-0.80913	57	3	-0.541964	34		Leeds Central	0.21	-1.19293	59
0.0325581	3.16	0.0123569		-0.29131	34	1	0.0683121	29	2	-0.403136	39	3	-0.626134	35		Leicester	0.24	-0.940488	56
0.0800667	6.67	0.0110597		-0.503477	42	1	-0.595745	47	2	0.306915	17	3	-0.792307	36		Lincoln	0.32	-0.267297	40
0.00780488	1.06	0.0139425		-0.65232	46	1	0.303433	23	2	-0.496649	44	3	-0.845536	37		Liverpool Central	0.12	-1.95028	68
0.0536553	4.24	0.0162136		0.238184	26	1	-0.0683121	31	2	-1.02629	64	3	-0.856413	38		Maidstone	0.4	0.405895	22
0.0205723	2	0.00694301		-0.303355	35	1	-0.490894	45	2	-0.10957	30	3	-0.903819	39		Manchester Central	0.19	-1.36123	64
0.0640547	8.76	0.0169564		-0.705202	47	1	-0.0714894	32	2	-0.162683	31	3	-0.939375	40		Marylebone	0.28	-0.603892	50
0.0144349	2.5	0.007319		-0.549271	44	1	-0.465475	43	2	0.0490592	27	3	-0.965687	41		Middlesbrough	0.21	-1.19293	59
0.0668355	8.92	0.0188381		-0.362462	36	1	-0.328851	39	2	-0.298048	36	3	-0.989361	42		Milton Keynes	0.51	1.33153	7
0.134041	10.58	0		-0.246533	33	1	0.115972	25	2	-0.922855	59	3	-1.05342	43		Motherwell	0.38	0.237597	24
0.051305	3.06	0.0152389		-0.716161	48	1	0.0873759	27	2	-0.443854	40	3	-1.07264	44		Newcastle Upon Tyne Central	0.37	0.153448	27
0.0440389	4.32	0.0183297		-0.363457	37	1	-0.865816	52	2	-0.182634	32	3	-1.41191	45		Northampton	0.3	-0.435594	45
0.108185	2.1	0.0440807		-0.725813	49	1	-0.10644	35	2	-0.644554	51	3	-1.47681	46		Norwich	0.38	0.237597	24
0.0513439	4.75	0.0136993		-0.8326	53	1	-0.923007	53	2	0.139851	23	3	-1.61576	47		Nottingham Central	0.37	0.153448	27
0.129645	10	0.0110142		-0.817822	52	1	0.00158865	30	2	-0.801118	55	3	-1.61735	48		Oxford	0.41	0.490044	19
0.0226893	3.51	0.00502616		-0.53736	43	1	-0.687887	49	2	-0.585929	48	3	-1.81117	49		Peterborough	0.35	-0.0148498	31
0.0503889	3.83	0.00404434		-0.386886	39	1	-0.621163	48	2	-1.0218	63	3	-2.02984	50		Plymouth	0.25	-0.856339	54
0.0652449	5.5	0.0193336		-0.842862	54	1	-0.834043	51	2	-0.398676	38	3	-2.07558	51		Reading	0.33	-0.183148	35
0.0999617	11.29	0.0217487		-0.559936	45	1	-0.95478	54	2	-0.637768	50	3	-2.15248	52		Richmond Upon Thames (Greater London)	0.43	0.658342	14
0.0436218	2.78	0.00916734		-0.38704	40	1	-1.13589	59	2	-0.746696	53	3	-2.26962	53		Romford (Greater London, Havering)	0.37	0.153448	27
0.0152295	0.33	0.0134246		-1.07127	58	1	-1.04374	56	2	-0.284142	35	3	-2.39916	54		Sheffield	0.33	-0.183148	35
0.0712414	5.14	0.0238877		-0.846568	55	1	-1.30746	66	2	-0.497547	45	3	-2.65158	55		Shepherd's Bush (Greater London, Hammersmith)	0.26	-0.77219	53
0.0371353	5.45	0.00907681		-0.491959	41	1	-1.22167	65	2	-0.952689	61	3	-2.66632	56		Solihull	0.63	2.34132	2
0.0282995	2.22	0.00653815		-1.16333	63	1	-0.204936	36	2	-1.32497	67	3	-2.69324	57		Southampton	0.18	-1.44538	65
0.0886164	9.14	0.0142816		-1.09523	60	1	-0.722837	50	2	-0.948197	60	3	-2.76627	58		Stockport	0.31	-0.351446	42
0.0445046	3.62	0.00985888		-1.30982	67	1	-0.989731	55	2	-0.518404	47	3	-2.81795	59		Stoke-On-Trent	0.32	-0.267297	40
0.0503828	2.21	0.00771422		-1.06233	57	1	-1.18672	61	2	-0.617751	49	3	-2.86681	60		Sunderland	0.25	-0.856339	54
0.150916	7.3	0.0193442		-0.951768	56	1	-1.13271	58	2	-0.834856	58	3	-2.91933	61		Sutton Coldfield	0.69	2.84621	1
0.0510621	8.75	0.0215767		-1.22867	64	1	-0.414638	41	2	-1.32398	66	3	-2.96729	62		Swansea	0.29	-0.519743	48
0.0360547	4.5	0.0298633		-1.30632	66	1	-1.04374	56	2	-0.776322	54	3	-3.12639	63		Watford	0.37	0.153448	27
0.0379413	5.56	0.015505		-1.14937	62	1	-1.20261	62	2	-0.804507	56	3	-3.15649	64		Wigan	0.31	-0.351446	42
0.0200263	5.14	0		-1.47587	68	1	-1.50128	67	2	-0.279811	34	3	-3.25695	65		Woking	0.6	2.08887	3
0.0628571	6.84	0.00688134		-1.09608	61	1	-1.20261	62	2	-0.977683	62	3	-3.27637	66		Worcester	0.41	0.490044	19
0.0324132	1.67	0.0110379		-1.286	65	1	-1.73322	68	2	-0.318639	37	3	-3.33786	67		Worthing	0.27	-0.688041	51
0.114799	9.56	0.0239206		-1.08899	59	1	-1.2185	64	2	-1.25303	65	3	-3.56052	68		York	0.35	-0.0148498	31
