# Supplementary material for: Urban centre green metrics in Great Britain: A geospatial and socioecological study
Source: PLoS One. 2022 Nov 23;17(11):e0276962. doi: 10.1371/journal.pone.0276962 (PMC9683550; doi:10.1371/journal.pone.0276962)
Supplement: S1 Data — (ZIP) [file pone.0276962.s003.zip › Data/NDVI_mean_1km_CC.xlsx]

## Sheet: Sheet1
CC	NDVI_mean1km	NDVI_meanCC	PopSize	Tree_Cover	Proportion_OSGS	OSGS_area	CC_area
Aberdeen	0.33	0.091491	209460	8.48	0.00832193	11085	103904
Basildon	0.44	0.0142981	107123	2.67	0.0107597	2484	208073
Basingstoke	0.49	0.0696864	107355	4.32	0.0614757	14108	226291
Birmingham Central	0.21	0.0329594	1085810	2.88	0.0195409	25462	229489
Bournemouth	0.57	0.127672	187503	10.37	0.0296142	20100	230862
Brighton	0.22	0.0458296	229700	3.91	0.0217696	21929	241400
Bristol Central	0.3	0.126562	535907	10.15	0.0354556	36325	249120
Bromley (Greater London)	0.54	0.0851136	305246	5.53	0.0431319	12733	257940
Cambridge	0.5	0.152555	145818	10.25	0.0209816	8496	261441
Camden Town (Greater London)	0.34	0.108333	220306	11.49	0.0117026	6184	278450
Cardiff Central	0.17	0.0239759	335145	2.05	0.00943437	5941	295211
Chelmsford	0.42	0.0876138	110507	9	0.0286237	16679	298330
Chelsea (Greater London, Kensington)	0.22	0.119668	158649	8.68	0.0378506	20495	300856
Cheltenham	0.48	0.0772837	116447	9.07	0.0217447	14378	304030
City of London, London	0.16	0.0375127	7152	6.06	0.0117542	38116	304727
Colchester	0.42	0.0876079	119441	6.15	0.0182259	7164	357139
Coventry	0.3	0.0881962	325949	6.05	0.0246416	12988	364212
Crawley	0.56	0.0957332	106943	5	0.0537834	14976	388642
Croydon (Greater London)	0.38	0.0558772	345936	6.15	0.00536422	3709	393067
Derby	0.31	0.0851039	255394	8.97	0.0113285	9873	404837
Dundee	0.21	0.0370844	157690	4	0.0347095	19026	404926
Ealing (Greater London)	0.44	0.115913	338952	8.09	0.039491	9838	408688
Eastbourne	0.35	0.0174714	109185	4.48	1.3162e-05	7	419406
Edinburgh Central	0.33	0.04628	488610	1.94	0.00496623	3395	422267
Exeter	0.42	0.15487	113507	11.67	0.0534771	34168	433074
Falkirk	0.4	0.0748318	100480	5.57	0.00398444	1423	478533
Glasgow Central	0.27	0.0229333	976970	1.95	0.000959621	1420	484736
High Wycombe	0.5	0.0806398	120256	4.44	0.0197337	5937	490298
Huddersfield	0.41	0.0236264	162949	2.5	0.0138848	5057	490457
Hull	0.2	0.0400092	284321	6.74	0.0110499	9613	504590
Ipswich	0.42	0.0541263	144957	6	0.0122974	7356	526711
Islington (Greater London)	0.29	0.136231	206348	14.52	0.0320028	20856	527077
Kingston Upon Thames (Greater London)	0.33	0.0335373	163883	5.79	0.00698822	2856	528429
Leeds Central	0.21	0.0226562	474632	2	0.00463281	4748	531835
Leicester	0.24	0.0325581	443760	3.16	0.0123569	13284	541471
Lincoln	0.32	0.0800667	100160	6.67	0.0110597	6632	548149
Liverpool Central	0.12	0.00780488	552267	1.06	0.0139425	15746	574867
Maidstone	0.4	0.0536553	107627	4.24	0.0162136	4837	582699
Manchester Central	0.19	0.0205723	510746	2	0.00694301	12086	598177
Marylebone	0.28	0.0640547	10366	8.76	0.0169564	100353	599654
Middlesbrough	0.21	0.0144349	174700	2.5	0.007319	3855	617159
Milton Keynes	0.51	0.0668355	171750	8.92	0.0188381	13415	629719
Motherwell	0.38	0.134041	124530	10.58	0	0	635732
Newcastle Upon Tyne Central	0.37	0.051305	268064	3.06	0.0152389	11943	638928
Northampton	0.3	0.0440389	215173	4.32	0.0183297	9249	651693
Norwich	0.38	0.108185	186682	2.1	0.0440807	43379	661220
Nottingham Central	0.37	0.0513439	289301	4.75	0.0136993	16461	678729
Oxford	0.41	0.129645	159994	10	0.0110142	5339	683617
Peterborough	0.35	0.0226893	161707	3.51	0.00502616	2108	691433
Plymouth	0.25	0.0503889	234982	3.83	0.00404434	2496	712122
Reading	0.33	0.0652449	218705	5.5	0.0193336	12291	783718
Richmond Upon Thames (Greater London)	0.43	0.0999617	185393	11.29	0.0217487	5686	869964
Romford (Greater London, Havering)	0.37	0.0436218	235372	2.78	0.00916734	5270	871517
Sheffield	0.33	0.0152295	518090	0.33	0.0134246	13330	875269
Shepherd's Bush (Greater London, Hammersmith)	0.26	0.0712414	182655	5.14	0.0238877	10087	984081
Solihull	0.63	0.0371353	123187	5.45	0.00907681	2054	992955
Southampton	0.18	0.0282995	253651	2.22	0.00653815	2541	1007323
Stockport	0.31	0.0886164	105878	9.14	0.0142816	6185	1024522
Stoke-On-Trent	0.32	0.0445046	270726	3.62	0.00985888	2543	1024865
Sunderland	0.25	0.0503828	174286	2.21	0.00771422	3123	1075030
Sutton Coldfield	0.69	0.150916	109015	7.3	0.0193442	4025	1129349
Swansea	0.29	0.0510621	179485	8.75	0.0215767	10579	1201598
Watford	0.37	0.0360547	131982	4.5	0.0298633	7209	1303010
Wigan	0.31	0.0379413	103608	5.56	0.015505	4714	1332023
Woking	0.6	0.0200263	105367	5.14	0	0	1479751
Worcester	0.41	0.0628571	100153	6.84	0.00688134	3375	1740744
Worthing	0.27	0.0324132	109120	1.67	0.0110379	5282	3242759
York	0.35	0.114799	152841	9.56	0.0239206	20937	5918282
